# Supplementary material for: Dataset from the zero-energy log house project
Source: Data Brief. 2020 Nov 7;33:106509. doi: 10.1016/j.dib.2020.106509 (PMC7683320; doi:10.1016/j.dib.2020.106509)
Supplement: Supplementary file 1 [file mmc1.xlsx]

## Sheet: Fig.1(a)
						kW
Time		East	West	South1	South2	E	W	S1	S2
2017-06-14T21:00:00.000Z	0	0	0	0	0	0	0	0	0
2017-06-14T21:01:00.000Z	0.0166667	0	0	0	0	0	0	0	0
2017-06-14T21:02:00.000Z	0.0333333	0	0	0	0	0	0	0	0
2017-06-14T21:03:00.000Z	0.05	0	0	0	0	0	0	0	0
2017-06-14T21:04:00.000Z	0.0666667	0	0	0	0	0	0	0	0
2017-06-14T21:05:00.000Z	0.0833333	0	0	0	0	0	0	0	0
2017-06-14T21:06:00.000Z	0.1	0	0	0	0	0	0	0	0
2017-06-14T21:07:00.000Z	0.116667	0	0	0	0	0	0	0	0
2017-06-14T21:08:00.000Z	0.133333	0	0	0	0	0	0	0	0
2017-06-14T21:09:00.000Z	0.15	0	0	0	0	0	0	0	0
2017-06-14T21:10:00.000Z	0.166667	0	0	0	0	0	0	0	0
2017-06-14T21:11:00.000Z	0.183333	0	0	0	0	0	0	0	0
2017-06-14T21:12:00.000Z	0.2	0	0	0	0	0	0	0	0
2017-06-14T21:13:00.000Z	0.216667	0	0	0	0	0	0	0	0
2017-06-14T21:14:00.000Z	0.233333	0	0	0	0	0	0	0	0
2017-06-14T21:15:00.000Z	0.25	0	0	0	0	0	0	0	0
2017-06-14T21:16:00.000Z	0.266667	0	0	0	0	0	0	0	0
2017-06-14T21:17:00.000Z	0.283333	0	0	0	0	0	0	0	0
2017-06-14T21:18:00.000Z	0.3	0	0	0	0	0	0	0	0
2017-06-14T21:19:00.000Z	0.316667	0	0	0	0	0	0	0	0
2017-06-14T21:20:00.000Z	0.333333	0	0	0	0	0	0	0	0
2017-06-14T21:21:00.000Z	0.35	0	0	0	0	0	0	0	0
2017-06-14T21:22:00.000Z	0.366667	0	0	0	0	0	0	0	0
2017-06-14T21:23:00.000Z	0.383333	0	0	0	0	0	0	0	0
2017-06-14T21:24:00.000Z	0.4	0	0	0	0	0	0	0	0
2017-06-14T21:25:00.000Z	0.416667	0	0	0	0	0	0	0	0
2017-06-14T21:26:00.000Z	0.433333	0	0	0	0	0	0	0	0
2017-06-14T21:27:00.000Z	0.45	0	0	0	0	0	0	0	0
2017-06-14T21:28:00.000Z	0.466667	0	0	0	0	0	0	0	0
2017-06-14T21:29:00.000Z	0.483333	0	0	0	0	0	0	0	0
2017-06-14T21:30:00.000Z	0.5	0	0	0	0	0	0	0	0
2017-06-14T21:31:00.000Z	0.516667	0	0	0	0	0	0	0	0
2017-06-14T21:32:00.000Z	0.533333	0	0	0	0	0	0	0	0
2017-06-14T21:33:00.000Z	0.55	0	0	0	0	0	0	0	0
2017-06-14T21:34:00.000Z	0.566667	0	0	0	0	0	0	0	0
2017-06-14T21:35:00.000Z	0.583333	0	0	0	0	0	0	0	0
2017-06-14T21:36:00.000Z	0.6	0	0	0	0	0	0	0	0
2017-06-14T21:37:00.000Z	0.616667	0	0	0	0	0	0	0	0
2017-06-14T21:38:00.000Z	0.633333	0	0	0	0	0	0	0	0
2017-06-14T21:39:00.000Z	0.65	0	0	0	0	0	0	0	0
2017-06-14T21:40:00.000Z	0.666667	0	0	0	0	0	0	0	0
2017-06-14T21:41:00.000Z	0.683333	0	0	0	0	0	0	0	0
2017-06-14T21:42:00.000Z	0.7	0	0	0	0	0	0	0	0
2017-06-14T21:43:00.000Z	0.716667	0	0	0	0	0	0	0	0
2017-06-14T21:44:00.000Z	0.733333	0	0	0	0	0	0	0	0
2017-06-14T21:45:00.000Z	0.75	0	0	0	0	0	0	0	0
2017-06-14T21:46:00.000Z	0.766667	0	0	0	0	0	0	0	0
2017-06-14T21:47:00.000Z	0.783333	0	0	0	0	0	0	0	0
2017-06-14T21:48:00.000Z	0.8	0	0	0	0	0	0	0	0
2017-06-14T21:49:00.000Z	0.816667	0	0	0	0	0	0	0	0
2017-06-14T21:50:00.000Z	0.833333	0	0	0	0	0	0	0	0
2017-06-14T21:51:00.000Z	0.85	0	0	0	0	0	0	0	0
2017-06-14T21:52:00.000Z	0.866667	0	0	0	0	0	0	0	0
2017-06-14T21:53:00.000Z	0.883333	0	0	0	0	0	0	0	0
2017-06-14T21:54:00.000Z	0.9	0	0	0	0	0	0	0	0
2017-06-14T21:55:00.000Z	0.916667	0	0	0	0	0	0	0	0
2017-06-14T21:56:00.000Z	0.933333	0	0	0	0	0	0	0	0
2017-06-14T21:57:00.000Z	0.95	0	0	0	0	0	0	0	0
2017-06-14T21:58:00.000Z	0.966667	0	0	0	0	0	0	0	0
2017-06-14T21:59:00.000Z	0.983333	0	0	0	0	0	0	0	0
2017-06-14T22:00:00.000Z	1	0	0	0	0	0	0	0	0
2017-06-14T22:01:00.000Z	1.01667	0	0	0	0	0	0	0	0
2017-06-14T22:02:00.000Z	1.03333	0	0	0	0	0	0	0	0
2017-06-14T22:03:00.000Z	1.05	0	0	0	0	0	0	0	0
2017-06-14T22:04:00.000Z	1.06667	0	0	0	0	0	0	0	0
2017-06-14T22:05:00.000Z	1.08333	0	0	0	0	0	0	0	0
2017-06-14T22:06:00.000Z	1.1	0	0	0	0	0	0	0	0
2017-06-14T22:07:00.000Z	1.11667	0	0	0	0	0	0	0	0
2017-06-14T22:08:00.000Z	1.13333	0	0	0	0	0	0	0	0
2017-06-14T22:09:00.000Z	1.15	0	0	0	0	0	0	0	0
2017-06-14T22:10:00.000Z	1.16667	0	0	0	0	0	0	0	0
2017-06-14T22:11:00.000Z	1.18333	0	0	0	0	0	0	0	0
2017-06-14T22:12:00.000Z	1.2	0	0	0	0	0	0	0	0
2017-06-14T22:13:00.000Z	1.21667	0	0	0	0	0	0	0	0
2017-06-14T22:14:00.000Z	1.23333	0	0	0	0	0	0	0	0
2017-06-14T22:15:00.000Z	1.25	0	0	0	0	0	0	0	0
2017-06-14T22:16:00.000Z	1.26667	0	0	0	0	0	0	0	0
2017-06-14T22:17:00.000Z	1.28333	0	0	0	0	0	0	0	0
2017-06-14T22:18:00.000Z	1.3	0	0	0	0	0	0	0	0
2017-06-14T22:19:00.000Z	1.31667	0	0	0	0	0	0	0	0
2017-06-14T22:20:00.000Z	1.33333	0	0	0	0	0	0	0	0
2017-06-14T22:21:00.000Z	1.35	0	0	0	0	0	0	0	0
2017-06-14T22:22:00.000Z	1.36667	0	0	0	0	0	0	0	0
2017-06-14T22:23:00.000Z	1.38333	0	0	0	0	0	0	0	0
2017-06-14T22:24:00.000Z	1.4	0	0	0	0	0	0	0	0
2017-06-14T22:25:00.000Z	1.41667	0	0	0	0	0	0	0	0
2017-06-14T22:26:00.000Z	1.43333	0	0	0	0	0	0	0	0
2017-06-14T22:27:00.000Z	1.45	0	0	0	0	0	0	0	0
2017-06-14T22:28:00.000Z	1.46667	0	0	0	0	0	0	0	0
2017-06-14T22:29:00.000Z	1.48333	0	0	0	0	0	0	0	0
2017-06-14T22:30:00.000Z	1.5	0	0	0	0	0	0	0	0
2017-06-14T22:31:00.000Z	1.51667	0	0	0	0	0	0	0	0
2017-06-14T22:32:00.000Z	1.53333	0	0	0	0	0	0	0	0
2017-06-14T22:33:00.000Z	1.55	0	0	0	0	0	0	0	0
2017-06-14T22:34:00.000Z	1.56667	0	0	0	0	0	0	0	0
2017-06-14T22:35:00.000Z	1.58333	0	0	0	0	0	0	0	0
2017-06-14T22:36:00.000Z	1.6	0	0	0	0	0	0	0	0
2017-06-14T22:37:00.000Z	1.61667	0	0	0	0	0	0	0	0
2017-06-14T22:38:00.000Z	1.63333	0	0	0	0	0	0	0	0
2017-06-14T22:39:00.000Z	1.65	0	0	0	0	0	0	0	0
2017-06-14T22:40:00.000Z	1.66667	0	0	0	0	0	0	0	0
2017-06-14T22:41:00.000Z	1.68333	0	0	0	0	0	0	0	0
2017-06-14T22:42:00.000Z	1.7	0	0	0	0	0	0	0	0
2017-06-14T22:43:00.000Z	1.71667	0	0	0	0	0	0	0	0
2017-06-14T22:44:00.000Z	1.73333	0	0	0	0	0	0	0	0
2017-06-14T22:45:00.000Z	1.75	0	0	0	0	0	0	0	0
2017-06-14T22:46:00.000Z	1.76667	0	0	0	0	0	0	0	0
2017-06-14T22:47:00.000Z	1.78333	0	0	0	0	0	0	0	0
2017-06-14T22:48:00.000Z	1.8	0	0	0	0	0	0	0	0
2017-06-14T22:49:00.000Z	1.81667	0	0	0	0	0	0	0	0
2017-06-14T22:50:00.000Z	1.83333	0	0	0	0	0	0	0	0
2017-06-14T22:51:00.000Z	1.85	0	0	0	0	0	0	0	0
2017-06-14T22:52:00.000Z	1.86667	0	0	0	0	0	0	0	0
2017-06-14T22:53:00.000Z	1.88333	0	0	0	0	0	0	0	0
2017-06-14T22:54:00.000Z	1.9	0	0	0	0	0	0	0	0
2017-06-14T22:55:00.000Z	1.91667	0	0	0	0	0	0	0	0
2017-06-14T22:56:00.000Z	1.93333	0	0	0	0	0	0	0	0
2017-06-14T22:57:00.000Z	1.95	0	0	0	0	0	0	0	0
2017-06-14T22:58:00.000Z	1.96667	0	0	0	0	0	0	0	0
2017-06-14T22:59:00.000Z	1.98333	0	0	0	0	0	0	0	0
2017-06-14T23:00:00.000Z	2	0	0	0	0	0	0	0	0
2017-06-14T23:01:00.000Z	2.01667	0	0	0	0	0	0	0	0
2017-06-14T23:02:00.000Z	2.03333	0	0	0	0	0	0	0	0
2017-06-14T23:03:00.000Z	2.05	0	0	0	0	0	0	0	0
2017-06-14T23:04:00.000Z	2.06667	0	0	0	0	0	0	0	0
2017-06-14T23:05:00.000Z	2.08333	0	0	0	0	0	0	0	0
2017-06-14T23:06:00.000Z	2.1	0	0	0	0	0	0	0	0
2017-06-14T23:07:00.000Z	2.11667	0	0	0	0	0	0	0	0
2017-06-14T23:08:00.000Z	2.13333	0	0	0	0	0	0	0	0
2017-06-14T23:09:00.000Z	2.15	0	0	0	0	0	0	0	0
2017-06-14T23:10:00.000Z	2.16667	0	0	0	0	0	0	0	0
2017-06-14T23:11:00.000Z	2.18333	0	0	0	0	0	0	0	0
2017-06-14T23:12:00.000Z	2.2	0	0	0	0	0	0	0	0
2017-06-14T23:13:00.000Z	2.21667	0	0	0	0	0	0	0	0
2017-06-14T23:14:00.000Z	2.23333	0	0	0	0	0	0	0	0
2017-06-14T23:15:00.000Z	2.25	0	0	0	0	0	0	0	0
2017-06-14T23:16:00.000Z	2.26667	0	0	0	0	0	0	0	0
2017-06-14T23:17:00.000Z	2.28333	0	0	0	0	0	0	0	0
2017-06-14T23:18:00.000Z	2.3	0	0	0	0	0	0	0	0
2017-06-14T23:19:00.000Z	2.31667	0	0	0	0	0	0	0	0
2017-06-14T23:20:00.000Z	2.33333	0	0	0	0	0	0	0	0
2017-06-14T23:21:00.000Z	2.35	0	0	0	0	0	0	0	0
2017-06-14T23:22:00.000Z	2.36667	0	0	0	0	0	0	0	0
2017-06-14T23:23:00.000Z	2.38333	0	0	0	0	0	0	0	0
2017-06-14T23:24:00.000Z	2.4	0	0	0	0	0	0	0	0
2017-06-14T23:25:00.000Z	2.41667	0	0	0	0	0	0	0	0
2017-06-14T23:26:00.000Z	2.43333	0	0	0	0	0	0	0	0
2017-06-14T23:27:00.000Z	2.45	0	0	0	0	0	0	0	0
2017-06-14T23:28:00.000Z	2.46667	0	0	0	0	0	0	0	0
2017-06-14T23:29:00.000Z	2.48333	0	0	0	0	0	0	0	0
2017-06-14T23:30:00.000Z	2.5	0	0	0	0	0	0	0	0
2017-06-14T23:31:00.000Z	2.51667	0	0	0	0	0	0	0	0
2017-06-14T23:32:00.000Z	2.53333	0	0	0	0	0	0	0	0
2017-06-14T23:33:00.000Z	2.55	0	0	0	0	0	0	0	0
2017-06-14T23:34:00.000Z	2.56667	0	0	0	0	0	0	0	0
2017-06-14T23:35:00.000Z	2.58333	0	0	0	0	0	0	0	0
2017-06-14T23:36:00.000Z	2.6	0	0	0	0	0	0	0	0
2017-06-14T23:37:00.000Z	2.61667	0	0	0	0	0	0	0	0
2017-06-14T23:38:00.000Z	2.63333	0	0	0	0	0	0	0	0
2017-06-14T23:39:00.000Z	2.65	0	0	0	0	0	0	0	0
2017-06-14T23:40:00.000Z	2.66667	0	0	0	0	0	0	0	0
2017-06-14T23:41:00.000Z	2.68333	0	0	0	0	0	0	0	0
2017-06-14T23:42:00.000Z	2.7	0	0	0	0	0	0	0	0
2017-06-14T23:43:00.000Z	2.71667	0	0	0	0	0	0	0	0
2017-06-14T23:44:00.000Z	2.73333	0	0	0	0	0	0	0	0
2017-06-14T23:45:00.000Z	2.75	0	0	0	0	0	0	0	0
2017-06-14T23:46:00.000Z	2.76667	0	0	0	0	0	0	0	0
2017-06-14T23:47:00.000Z	2.78333	0	0	0	0	0	0	0	0
2017-06-14T23:48:00.000Z	2.8	0	0	0	0	0	0	0	0
2017-06-14T23:49:00.000Z	2.81667	0	0	0	0	0	0	0	0
2017-06-14T23:50:00.000Z	2.83333	0	0	0	0	0	0	0	0
2017-06-14T23:51:00.000Z	2.85	0	0	0	0	0	0	0	0
2017-06-14T23:52:00.000Z	2.86667	0	0	0	0	0	0	0	0
2017-06-14T23:53:00.000Z	2.88333	0	0	0	0	0	0	0	0
2017-06-14T23:54:00.000Z	2.9	0	0	0	0	0	0	0	0
2017-06-14T23:55:00.000Z	2.91667	0	0	0	0	0	0	0	0
2017-06-14T23:56:00.000Z	2.93333	0	0	0	0	0	0	0	0
2017-06-14T23:57:00.000Z	2.95	0	0	0	0	0	0	0	0
2017-06-14T23:58:00.000Z	2.96667	0	0	0	0	0	0	0	0
2017-06-14T23:59:00.000Z	2.98333	0	0	0	0	0	0	0	0
2017-06-15T00:00:00.000Z	3	0	0	0	0	0	0	0	0
2017-06-15T00:01:00.000Z	3.01667	0	0	0	0	0	0	0	0
2017-06-15T00:02:00.000Z	3.03333	0	0	0	0	0	0	0	0
2017-06-15T00:03:00.000Z	3.05	0	0	0	0	0	0	0	0
2017-06-15T00:04:00.000Z	3.06667	0	0	0	0	0	0	0	0
2017-06-15T00:05:00.000Z	3.08333	0	0	0	0	0	0	0	0
2017-06-15T00:06:00.000Z	3.1	0	0	0	0	0	0	0	0
2017-06-15T00:07:00.000Z	3.11667	0	0	0	0	0	0	0	0
2017-06-15T00:08:00.000Z	3.13333	0	0	0	0	0	0	0	0
2017-06-15T00:09:00.000Z	3.15	0	0	0	0	0	0	0	0
2017-06-15T00:10:00.000Z	3.16667	0	0	0	0	0	0	0	0
2017-06-15T00:11:00.000Z	3.18333	0	0	0	0	0	0	0	0
2017-06-15T00:12:00.000Z	3.2	0	0	0	0	0	0	0	0
2017-06-15T00:13:00.000Z	3.21667	0	0	0	0	0	0	0	0
2017-06-15T00:14:00.000Z	3.23333	0	0	0	0	0	0	0	0
2017-06-15T00:15:00.000Z	3.25	0	0	0	0	0	0	0	0
2017-06-15T00:16:00.000Z	3.26667	0	0	0	0	0	0	0	0
2017-06-15T00:17:00.000Z	3.28333	0	0	0	0	0	0	0	0
2017-06-15T00:18:00.000Z	3.3	0	0	0	0	0	0	0	0
2017-06-15T00:19:00.000Z	3.31667	0	0	0	0	0	0	0	0
2017-06-15T00:20:00.000Z	3.33333	0	0	0	0	0	0	0	0
2017-06-15T00:21:00.000Z	3.35	0	0	0	0	0	0	0	0
2017-06-15T00:22:00.000Z	3.36667	0	0	0	0	0	0	0	0
2017-06-15T00:23:00.000Z	3.38333	0	0	0	0	0	0	0	0
2017-06-15T00:24:00.000Z	3.4	0	0	0	0	0	0	0	0
2017-06-15T00:25:00.000Z	3.41667	0	0	0	0	0	0	0	0
2017-06-15T00:26:00.000Z	3.43333	0	0	0	0	0	0	0	0
2017-06-15T00:27:00.000Z	3.45	0	0	0	0	0	0	0	0
2017-06-15T00:28:00.000Z	3.46667	0	0	0	0	0	0	0	0
2017-06-15T00:29:00.000Z	3.48333	0	0	0	0	0	0	0	0
2017-06-15T00:30:00.000Z	3.5	0	0	0	0	0	0	0	0
2017-06-15T00:31:00.000Z	3.51667	0	0	0	0	0	0	0	0
2017-06-15T00:32:00.000Z	3.53333	0	0	0	0	0	0	0	0
2017-06-15T00:33:00.000Z	3.55	0	0	0	0	0	0	0	0
2017-06-15T00:34:00.000Z	3.56667	0	0	0	0	0	0	0	0
2017-06-15T00:35:00.000Z	3.58333	0	0	0	0	0	0	0	0
2017-06-15T00:36:00.000Z	3.6	0	0	0	0	0	0	0	0
2017-06-15T00:37:00.000Z	3.61667	0	0	0	0	0	0	0	0
2017-06-15T00:38:00.000Z	3.63333	0	0	0	0	0	0	0	0
2017-06-15T00:39:00.000Z	3.65	10	10.5	0	0	0.01	0.0105	0	0
2017-06-15T00:40:00.000Z	3.66667	21	20.5	0	0	0.021	0.0205	0	0
2017-06-15T00:41:00.000Z	3.68333	22	22	0	0	0.022	0.022	0	0
2017-06-15T00:42:00.000Z	3.7	23	22	17.5	19	0.023	0.022	0.0175	0.019
2017-06-15T00:43:00.000Z	3.71667	24	22.5	18.5	20	0.024	0.0225	0.0185	0.02
2017-06-15T00:44:00.000Z	3.73333	25	23.5	19	21	0.025	0.0235	0.019	0.021
2017-06-15T00:45:00.000Z	3.75	26	24	20	21.5	0.026	0.024	0.02	0.0215
2017-06-15T00:46:00.000Z	3.76667	26.6667	24.6667	21	22	0.0266667	0.0246667	0.021	0.022
2017-06-15T00:47:00.000Z	3.78333	27.5	26	22	23	0.0275	0.026	0.022	0.023
2017-06-15T00:48:00.000Z	3.8	28.5	27	22.5	24	0.0285	0.027	0.0225	0.024
2017-06-15T00:49:00.000Z	3.81667	24	22.5	24	25	0.024	0.0225	0.024	0.025
2017-06-15T00:50:00.000Z	3.83333	30	27.5	25	26	0.03	0.0275	0.025	0.026
2017-06-15T00:51:00.000Z	3.85	31	28.5	25	27	0.031	0.0285	0.025	0.027
2017-06-15T00:52:00.000Z	3.86667	32	29	22.5	24.5	0.032	0.029	0.0225	0.0245
2017-06-15T00:53:00.000Z	3.88333	33	29.5	26.5	27.5	0.033	0.0295	0.0265	0.0275
2017-06-15T00:54:00.000Z	3.9	34	30.5	27	29	0.034	0.0305	0.027	0.029
2017-06-15T00:55:00.000Z	3.91667	35	32	28	29	0.035	0.032	0.028	0.029
2017-06-15T00:56:00.000Z	3.93333	0	0	0	0	0	0	0	0
2017-06-15T00:57:00.000Z	3.95	36	32	29	30	0.036	0.032	0.029	0.03
2017-06-15T00:58:00.000Z	3.96667	37	32.5	29.5	31	0.037	0.0325	0.0295	0.031
2017-06-15T00:59:00.000Z	3.98333	38	34	30.5	32	0.038	0.034	0.0305	0.032
2017-06-15T01:00:00.000Z	4	37.5	33.5	0	0	0.0375	0.0335	0	0
2017-06-15T01:01:00.000Z	4.01667	39.5	35.5	32	33	0.0395	0.0355	0.032	0.033
2017-06-15T01:02:00.000Z	4.03333	40	37	33	34	0.04	0.037	0.033	0.034
2017-06-15T01:03:00.000Z	4.05	41	37.5	34	35.5	0.041	0.0375	0.034	0.0355
2017-06-15T01:04:00.000Z	4.06667	42	38	35	37	0.042	0.038	0.035	0.037
2017-06-15T01:05:00.000Z	4.08333	41.25	38.75	36	37	0.04125	0.03875	0.036	0.037
2017-06-15T01:06:00.000Z	4.1	42.5	39	37	37	0.0425	0.039	0.037	0.037
2017-06-15T01:07:00.000Z	4.11667	43	39	37.5	38.25	0.043	0.039	0.0375	0.03825
2017-06-15T01:08:00.000Z	4.13333	44.6667	39.3333	0	0	0.0446667	0.0393333	0	0
2017-06-15T01:09:00.000Z	4.15	46.3333	41	39.5	40	0.0463333	0.041	0.0395	0.04
2017-06-15T01:10:00.000Z	4.16667	49	42	40.3333	41.6667	0.049	0.042	0.0403333	0.0416667
2017-06-15T01:11:00.000Z	4.18333	50.6667	40.6667	42	43.5	0.0506667	0.0406667	0.042	0.0435
2017-06-15T01:12:00.000Z	4.2	54	45	43.6667	44.3333	0.054	0.045	0.0436667	0.0443333
2017-06-15T01:13:00.000Z	4.21667	55.3333	46.3333	45.5	47	0.0553333	0.0463333	0.0455	0.047
2017-06-15T01:14:00.000Z	4.23333	58.75	48.75	47.3333	48.6667	0.05875	0.04875	0.0473333	0.0486667
2017-06-15T01:15:00.000Z	4.25	61	50.5	49.25	50.25	0.061	0.0505	0.04925	0.05025
2017-06-15T01:16:00.000Z	4.26667	62.6667	52.6667	51.25	52.75	0.0626667	0.0526667	0.05125	0.05275
2017-06-15T01:17:00.000Z	4.28333	63	53.3333	53.5	55	0.063	0.0533333	0.0535	0.055
2017-06-15T01:18:00.000Z	4.3	65.6667	54	55	56	0.0656667	0.054	0.055	0.056
2017-06-15T01:19:00.000Z	4.31667	67.6667	56.3333	55.3333	57	0.0676667	0.0563333	0.0553333	0.057
2017-06-15T01:20:00.000Z	4.33333	69	56.3333	56	57.5	0.069	0.0563333	0.056	0.0575
2017-06-15T01:21:00.000Z	4.35	70	59	57.3333	59	0.07	0.059	0.0573333	0.059
2017-06-15T01:22:00.000Z	4.36667	72.75	59.5	59.5	61	0.07275	0.0595	0.0595	0.061
2017-06-15T01:23:00.000Z	4.38333	73.5	61	61.25	63	0.0735	0.061	0.06125	0.063
2017-06-15T01:24:00.000Z	4.4	77.5	62.5	64	65	0.0775	0.0625	0.064	0.065
2017-06-15T01:25:00.000Z	4.41667	79.25	64.5	65	66	0.07925	0.0645	0.065	0.066
2017-06-15T01:26:00.000Z	4.43333	81.75	65.5	65.6667	68.6667	0.08175	0.0655	0.0656667	0.0686667
2017-06-15T01:27:00.000Z	4.45	83.6667	67.3333	68	70.3333	0.0836667	0.0673333	0.068	0.0703333
2017-06-15T01:28:00.000Z	4.46667	85.75	68.25	70	72.5	0.08575	0.06825	0.07	0.0725
2017-06-15T01:29:00.000Z	4.48333	87.5	70.5	73	74.6667	0.0875	0.0705	0.073	0.0746667
2017-06-15T01:30:00.000Z	4.5	90.5	71	75.25	76.25	0.0905	0.071	0.07525	0.07625
2017-06-15T01:31:00.000Z	4.51667	93	72.6667	76	77	0.093	0.0726667	0.076	0.077
2017-06-15T01:32:00.000Z	4.53333	94.3333	72.6667	75.75	77.5	0.0943333	0.0726667	0.07575	0.0775
2017-06-15T01:33:00.000Z	4.55	96.6667	73.3333	79.5	80	0.0966667	0.0733333	0.0795	0.08
2017-06-15T01:34:00.000Z	4.56667	98.5	74	80	81	0.0985	0.074	0.08	0.081
2017-06-15T01:35:00.000Z	4.58333	149.25	76	82	82.6667	0.14925	0.076	0.082	0.0826667
2017-06-15T01:36:00.000Z	4.6	306.5	83.75	82	84	0.3065	0.08375	0.082	0.084
2017-06-15T01:37:00.000Z	4.61667	315.25	85	83.25	84.75	0.31525	0.085	0.08325	0.08475
2017-06-15T01:38:00.000Z	4.63333	330	86	85.25	85	0.33	0.086	0.08525	0.085
2017-06-15T01:39:00.000Z	4.65	341.5	86.5	86.5	88	0.3415	0.0865	0.0865	0.088
2017-06-15T01:40:00.000Z	4.66667	347.25	88.5	86.75	89	0.34725	0.0885	0.08675	0.089
2017-06-15T01:41:00.000Z	4.68333	355	89.5	88.3333	90.3333	0.355	0.0895	0.0883333	0.0903333
2017-06-15T01:42:00.000Z	4.7	365	90.5	89.5	90.5	0.365	0.0905	0.0895	0.0905
2017-06-15T01:43:00.000Z	4.71667	394.333	91.3333	91.5	92.5	0.394333	0.0913333	0.0915	0.0925
2017-06-15T01:44:00.000Z	4.73333	406	93	91	92.25	0.406	0.093	0.091	0.09225
2017-06-15T01:45:00.000Z	4.75	412.25	94	93.5	95.5	0.41225	0.094	0.0935	0.0955
2017-06-15T01:46:00.000Z	4.76667	435	94.75	94.6667	95	0.435	0.09475	0.0946667	0.095
2017-06-15T01:47:00.000Z	4.78333	444.667	96	95.5	97	0.444667	0.096	0.0955	0.097
2017-06-15T01:48:00.000Z	4.8	452	95.25	97.5	98.5	0.452	0.09525	0.0975	0.0985
2017-06-15T01:49:00.000Z	4.81667	459.333	98.3333	98	101	0.459333	0.0983333	0.098	0.101
2017-06-15T01:50:00.000Z	4.83333	468.5	99.25	97.5	99.5	0.4685	0.09925	0.0975	0.0995
2017-06-15T01:51:00.000Z	4.85	475	100.333	98.5	100.75	0.475	0.100333	0.0985	0.10075
2017-06-15T01:52:00.000Z	4.86667	483.333	101	100.333	102.333	0.483333	0.101	0.100333	0.102333
2017-06-15T01:53:00.000Z	4.88333	490	101.75	102.5	103.5	0.49	0.10175	0.1025	0.1035
2017-06-15T01:54:00.000Z	4.9	497.5	101.25	102.333	105.333	0.4975	0.10125	0.102333	0.105333
2017-06-15T01:55:00.000Z	4.91667	504.75	103.5	103	105.5	0.50475	0.1035	0.103	0.1055
2017-06-15T01:56:00.000Z	4.93333	512.667	105.333	102.5	104.5	0.512667	0.105333	0.1025	0.1045
2017-06-15T01:57:00.000Z	4.95	522	105.75	106	108.333	0.522	0.10575	0.106	0.108333
2017-06-15T01:58:00.000Z	4.96667	530.25	107	107.333	110	0.53025	0.107	0.107333	0.11
2017-06-15T01:59:00.000Z	4.98333	545	108.25	108.667	110.667	0.545	0.10825	0.108667	0.110667
2017-06-15T02:00:00.000Z	5	575	107.333	109.25	111.75	0.575	0.107333	0.10925	0.11175
2017-06-15T02:01:00.000Z	5.01667	594.25	110	110.5	112.75	0.59425	0.11	0.1105	0.11275
2017-06-15T02:02:00.000Z	5.03333	604	111.25	100.75	114	0.604	0.11125	0.10075	0.114
2017-06-15T02:03:00.000Z	5.05	619	112.25	113.5	115.5	0.619	0.11225	0.1135	0.1155
2017-06-15T02:04:00.000Z	5.06667	645.5	113.25	114.5	116	0.6455	0.11325	0.1145	0.116
2017-06-15T02:05:00.000Z	5.08333	652.333	114.667	114.75	117	0.652333	0.114667	0.11475	0.117
2017-06-15T02:06:00.000Z	5.1	601	113.25	116	118.25	0.601	0.11325	0.116	0.11825
2017-06-15T02:07:00.000Z	5.11667	669.75	116.25	117.5	119	0.66975	0.11625	0.1175	0.119
2017-06-15T02:08:00.000Z	5.13333	680.25	117.5	119	120.667	0.68025	0.1175	0.119	0.120667
2017-06-15T02:09:00.000Z	5.15	693	118.25	116.667	120.667	0.693	0.11825	0.116667	0.120667
2017-06-15T02:10:00.000Z	5.16667	716	120.667	120.5	121.75	0.716	0.120667	0.1205	0.12175
2017-06-15T02:11:00.000Z	5.18333	730.75	121	121	122.667	0.73075	0.121	0.121	0.122667
2017-06-15T02:12:00.000Z	5.2	739.75	122.5	122.5	124	0.73975	0.1225	0.1225	0.124
2017-06-15T02:13:00.000Z	5.21667	749.5	122.25	123	125	0.7495	0.12225	0.123	0.125
2017-06-15T02:14:00.000Z	5.23333	756.667	123.667	124.5	126	0.756667	0.123667	0.1245	0.126
2017-06-15T02:15:00.000Z	5.25	764.667	125.333	123.25	125.5	0.764667	0.125333	0.12325	0.1255
2017-06-15T02:16:00.000Z	5.26667	773	126	127	128	0.773	0.126	0.127	0.128
2017-06-15T02:17:00.000Z	5.28333	782.667	127.667	127.667	129.333	0.782667	0.127667	0.127667	0.129333
2017-06-15T02:18:00.000Z	5.3	789	128.333	128.5	130.5	0.789	0.128333	0.1285	0.1305
2017-06-15T02:19:00.000Z	5.31667	797.5	128.25	129	130.5	0.7975	0.12825	0.129	0.1305
2017-06-15T02:20:00.000Z	5.33333	843.5	130.5	130.667	132.333	0.8435	0.1305	0.130667	0.132333
2017-06-15T02:21:00.000Z	5.35	866.5	131.25	127	133	0.8665	0.13125	0.127	0.133
2017-06-15T02:22:00.000Z	5.36667	900.25	132.5	131.75	133	0.90025	0.1325	0.13175	0.133
2017-06-15T02:23:00.000Z	5.38333	946.667	133	132.25	134.75	0.946667	0.133	0.13225	0.13475
2017-06-15T02:24:00.000Z	5.4	992.25	134.25	134	135.667	0.99225	0.13425	0.134	0.135667
2017-06-15T02:25:00.000Z	5.41667	998	135	134	136	0.998	0.135	0.134	0.136
2017-06-15T02:26:00.000Z	5.43333	1066	136.667	135.333	138	1.066	0.136667	0.135333	0.138
2017-06-15T02:27:00.000Z	5.45	1073	138	134	136	1.073	0.138	0.134	0.136
2017-06-15T02:28:00.000Z	5.46667	1079	138	138	140	1.079	0.138	0.138	0.14
2017-06-15T02:29:00.000Z	5.48333	1092.25	139.75	138.667	140	1.09225	0.13975	0.138667	0.14
2017-06-15T02:30:00.000Z	5.5	1121.5	140.75	139	142	1.1215	0.14075	0.139	0.142
2017-06-15T02:31:00.000Z	5.51667	1140.75	140	139.75	142.5	1.14075	0.14	0.13975	0.1425
2017-06-15T02:32:00.000Z	5.53333	1154.33	143	141	142.5	1.15433	0.143	0.141	0.1425
2017-06-15T02:33:00.000Z	5.55	1163.5	143.25	142.25	144.25	1.1635	0.14325	0.14225	0.14425
2017-06-15T02:34:00.000Z	5.56667	1220.5	144.25	143	145.25	1.2205	0.14425	0.143	0.14525
2017-06-15T02:35:00.000Z	5.58333	1233.75	145.75	144	146	1.23375	0.14575	0.144	0.146
2017-06-15T02:36:00.000Z	5.6	1245.5	146.5	144.333	146.667	1.2455	0.1465	0.144333	0.146667
2017-06-15T02:37:00.000Z	5.61667	1185.33	147.333	145.75	147.75	1.18533	0.147333	0.14575	0.14775
2017-06-15T02:38:00.000Z	5.63333	1284.5	148	146.75	148.25	1.2845	0.148	0.14675	0.14825
2017-06-15T02:39:00.000Z	5.65	1334.25	148.75	146.667	149	1.33425	0.14875	0.146667	0.149
2017-06-15T02:40:00.000Z	5.66667	1380.5	150.5	144.667	146.333	1.3805	0.1505	0.144667	0.146333
2017-06-15T02:41:00.000Z	5.68333	1435	151	148	151	1.435	0.151	0.148	0.151
2017-06-15T02:42:00.000Z	5.7	1469.25	151.5	149	152.333	1.46925	0.1515	0.149	0.152333
2017-06-15T02:43:00.000Z	5.71667	1480.25	152.75	147	152	1.48025	0.15275	0.147	0.152
2017-06-15T02:44:00.000Z	5.73333	1495	152.75	149.667	152.333	1.495	0.15275	0.149667	0.152333
2017-06-15T02:45:00.000Z	5.75	1504	153.667	151	153.5	1.504	0.153667	0.151	0.1535
2017-06-15T02:46:00.000Z	5.76667	1521.5	154.75	151	154.5	1.5215	0.15475	0.151	0.1545
2017-06-15T02:47:00.000Z	5.78333	1586	155.75	152	155.333	1.586	0.15575	0.152	0.155333
2017-06-15T02:48:00.000Z	5.8	1626.75	156.5	153.25	156	1.62675	0.1565	0.15325	0.156
2017-06-15T02:49:00.000Z	5.81667	1657	158	154	156.5	1.657	0.158	0.154	0.1565
2017-06-15T02:50:00.000Z	5.83333	1666.67	155.333	154.333	156.667	1.66667	0.155333	0.154333	0.156667
2017-06-15T02:51:00.000Z	5.85	1679	159.5	155.5	158	1.679	0.1595	0.1555	0.158
2017-06-15T02:52:00.000Z	5.86667	1708.25	160	155	157.75	1.70825	0.16	0.155	0.15775
2017-06-15T02:53:00.000Z	5.88333	1759	161	157.667	159.667	1.759	0.161	0.157667	0.159667
2017-06-15T02:54:00.000Z	5.9	1799.25	163	158	160.333	1.79925	0.163	0.158	0.160333
2017-06-15T02:55:00.000Z	5.91667	1817.33	163	161.333	163	1.81733	0.163	0.161333	0.163
2017-06-15T02:56:00.000Z	5.93333	1861.25	163	165	166.5	1.86125	0.163	0.165	0.1665
2017-06-15T02:57:00.000Z	5.95	1877.67	165	169	169.25	1.87767	0.165	0.169	0.16925
2017-06-15T02:58:00.000Z	5.96667	1947.25	165.5	173.5	174	1.94725	0.1655	0.1735	0.174
2017-06-15T02:59:00.000Z	5.98333	1989.25	166.5	175.5	177.5	1.98925	0.1665	0.1755	0.1775
2017-06-15T03:00:00.000Z	6	2049.33	167	181.25	181.75	2.04933	0.167	0.18125	0.18175
2017-06-15T03:01:00.000Z	6.01667	2099.25	168	186.5	187.5	2.09925	0.168	0.1865	0.1875
2017-06-15T03:02:00.000Z	6.03333	2130.25	164.5	192.25	192.5	2.13025	0.1645	0.19225	0.1925
2017-06-15T03:03:00.000Z	6.05	2147.25	170	196.333	197.667	2.14725	0.17	0.196333	0.197667
2017-06-15T03:04:00.000Z	6.06667	2195	170.667	200.75	203	2.195	0.170667	0.20075	0.203
2017-06-15T03:05:00.000Z	6.08333	2206.75	171.75	204.75	206.5	2.20675	0.17175	0.20475	0.2065
2017-06-15T03:06:00.000Z	6.1	2223.25	173	214.75	215	2.22325	0.173	0.21475	0.215
2017-06-15T03:07:00.000Z	6.11667	2268.25	173	221	222	2.26825	0.173	0.221	0.222
2017-06-15T03:08:00.000Z	6.13333	2334	173.667	227.25	228.5	2.334	0.173667	0.22725	0.2285
2017-06-15T03:09:00.000Z	6.15	2347.75	174.75	235.5	235.75	2.34775	0.17475	0.2355	0.23575
2017-06-15T03:10:00.000Z	6.16667	2377.75	175.25	242.25	243.5	2.37775	0.17525	0.24225	0.2435
2017-06-15T03:11:00.000Z	6.18333	2425.5	176	197.667	246.667	2.4255	0.176	0.197667	0.246667
2017-06-15T03:12:00.000Z	6.2	2437	177	255.5	257	2.437	0.177	0.2555	0.257
2017-06-15T03:13:00.000Z	6.21667	2453.5	178	264.25	265.5	2.4535	0.178	0.26425	0.2655
2017-06-15T03:14:00.000Z	6.23333	2517.33	179	272.75	273.75	2.51733	0.179	0.27275	0.27375
2017-06-15T03:15:00.000Z	6.25	2568	176.5	282.5	282.75	2.568	0.1765	0.2825	0.28275
2017-06-15T03:16:00.000Z	6.26667	2581.25	179	290	289.667	2.58125	0.179	0.29	0.289667
2017-06-15T03:17:00.000Z	6.28333	2635.67	177.667	296.5	297.5	2.63567	0.177667	0.2965	0.2975
2017-06-15T03:18:00.000Z	6.3	2647.67	179	306	307.75	2.64767	0.179	0.306	0.30775
2017-06-15T03:19:00.000Z	6.31667	2658.75	178.5	315.75	317.25	2.65875	0.1785	0.31575	0.31725
2017-06-15T03:20:00.000Z	6.33333	2678.5	181	326.5	327.5	2.6785	0.181	0.3265	0.3275
2017-06-15T03:21:00.000Z	6.35	2692.5	173.5	334.333	336.333	2.6925	0.1735	0.334333	0.336333
2017-06-15T03:22:00.000Z	6.36667	2706	183.333	344.5	346.25	2.706	0.183333	0.3445	0.34625
2017-06-15T03:23:00.000Z	6.38333	2719	183	352	353.5	2.719	0.183	0.352	0.3535
2017-06-15T03:24:00.000Z	6.4	2732.75	184.25	365.5	366.75	2.73275	0.18425	0.3655	0.36675
2017-06-15T03:25:00.000Z	6.41667	2748	185	376	377.667	2.748	0.185	0.376	0.377667
2017-06-15T03:26:00.000Z	6.43333	2768.75	186.25	387	388	2.76875	0.18625	0.387	0.388
2017-06-15T03:27:00.000Z	6.45	2790.33	184.333	398	399	2.79033	0.184333	0.398	0.399
2017-06-15T03:28:00.000Z	6.46667	2804.25	186.25	410.5	412	2.80425	0.18625	0.4105	0.412
2017-06-15T03:29:00.000Z	6.48333	2820	187.5	422	422.333	2.82	0.1875	0.422	0.422333
2017-06-15T03:30:00.000Z	6.5	2836	189.667	432.75	433.75	2.836	0.189667	0.43275	0.43375
2017-06-15T03:31:00.000Z	6.51667	2853	189.25	445.75	445.75	2.853	0.18925	0.44575	0.44575
2017-06-15T03:32:00.000Z	6.53333	2869.33	190	459	460.5	2.86933	0.19	0.459	0.4605
2017-06-15T03:33:00.000Z	6.55	2879	189.25	471	470.667	2.879	0.18925	0.471	0.470667
2017-06-15T03:34:00.000Z	6.56667	2894.33	191.667	482.75	483.75	2.89433	0.191667	0.48275	0.48375
2017-06-15T03:35:00.000Z	6.58333	2911.75	192.75	496	498.75	2.91175	0.19275	0.496	0.49875
2017-06-15T03:36:00.000Z	6.6	2929.75	192.75	509.5	512.75	2.92975	0.19275	0.5095	0.51275
2017-06-15T03:37:00.000Z	6.61667	2953	194	525.75	529	2.953	0.194	0.52575	0.529
2017-06-15T03:38:00.000Z	6.63333	2965.67	193.333	538.667	542	2.96567	0.193333	0.538667	0.542
2017-06-15T03:39:00.000Z	6.65	2975.25	194	550.5	555	2.97525	0.194	0.5505	0.555
2017-06-15T03:40:00.000Z	6.66667	2990	194.75	566	570	2.99	0.19475	0.566	0.57
2017-06-15T03:41:00.000Z	6.68333	3005.5	195.5	581.5	585.25	3.0055	0.1955	0.5815	0.58525
2017-06-15T03:42:00.000Z	6.7	3020.75	196	562.25	600	3.02075	0.196	0.56225	0.6
2017-06-15T03:43:00.000Z	6.71667	3035.33	196.667	609	613.667	3.03533	0.196667	0.609	0.613667
2017-06-15T03:44:00.000Z	6.73333	3048	197.75	622.75	625.5	3.048	0.19775	0.62275	0.6255
2017-06-15T03:45:00.000Z	6.75	3063	200	639	643.25	3.063	0.2	0.639	0.64325
2017-06-15T03:46:00.000Z	6.76667	3069.75	198.5	653	657.25	3.06975	0.1985	0.653	0.65725
2017-06-15T03:47:00.000Z	6.78333	3083	200.5	667	670.667	3.083	0.2005	0.667	0.670667
2017-06-15T03:48:00.000Z	6.8	3094.67	201.333	678.5	683.5	3.09467	0.201333	0.6785	0.6835
2017-06-15T03:49:00.000Z	6.81667	3105.25	202.5	697	701.5	3.10525	0.2025	0.697	0.7015
2017-06-15T03:50:00.000Z	6.83333	3114.33	203.333	712.5	718.5	3.11433	0.203333	0.7125	0.7185
2017-06-15T03:51:00.000Z	6.85	3129	203.667	728.667	733	3.129	0.203667	0.728667	0.733
2017-06-15T03:52:00.000Z	6.86667	3140.25	171.5	743	747.75	3.14025	0.1715	0.743	0.74775
2017-06-15T03:53:00.000Z	6.88333	3152	205.25	760.25	764.5	3.152	0.20525	0.76025	0.7645
2017-06-15T03:54:00.000Z	6.9	3168.5	205.5	773.75	771.25	3.1685	0.2055	0.77375	0.77125
2017-06-15T03:55:00.000Z	6.91667	3184.5	206	793.75	798.25	3.1845	0.206	0.79375	0.79825
2017-06-15T03:56:00.000Z	6.93333	3199	205.667	809.333	814.333	3.199	0.205667	0.809333	0.814333
2017-06-15T03:57:00.000Z	6.95	3208.75	207.5	824.5	829	3.20875	0.2075	0.8245	0.829
2017-06-15T03:58:00.000Z	6.96667	3221.25	208.25	841.75	847	3.22125	0.20825	0.84175	0.847
2017-06-15T03:59:00.000Z	6.98333	3228.5	209	859	864	3.2285	0.209	0.859	0.864
2017-06-15T04:00:00.000Z	7	3238.67	209	874.333	879	3.23867	0.209	0.874333	0.879
2017-06-15T04:01:00.000Z	7.01667	3248.5	209	889.5	895	3.2485	0.209	0.8895	0.895
2017-06-15T04:02:00.000Z	7.03333	3264.25	212	906.5	912.75	3.26425	0.212	0.9065	0.91275
2017-06-15T04:03:00.000Z	7.05	3275.25	211.25	926.25	931.25	3.27525	0.21125	0.92625	0.93125
2017-06-15T04:04:00.000Z	7.06667	3285.25	207.25	942.75	948.5	3.28525	0.20725	0.94275	0.9485
2017-06-15T04:05:00.000Z	7.08333	3299	212.333	957.333	964	3.299	0.212333	0.957333	0.964
2017-06-15T04:06:00.000Z	7.1	3310	213.75	974.25	979.75	3.31	0.21375	0.97425	0.97975
2017-06-15T04:07:00.000Z	7.11667	3322	213.5	988.25	976.5	3.322	0.2135	0.98825	0.9765
2017-06-15T04:08:00.000Z	7.13333	3330.5	215.5	1008.75	1014.5	3.3305	0.2155	1.00875	1.0145
2017-06-15T04:09:00.000Z	7.15	3341.25	216.25	1025.67	1031.67	3.34125	0.21625	1.02567	1.03167
2017-06-15T04:10:00.000Z	7.16667	3356	215.667	1043	1050.25	3.356	0.215667	1.043	1.05025
2017-06-15T04:11:00.000Z	7.18333	3368	218.25	1061.5	1069	3.368	0.21825	1.0615	1.069
2017-06-15T04:12:00.000Z	7.2	3377.25	219.25	1078.75	1086	3.37725	0.21925	1.07875	1.086
2017-06-15T04:13:00.000Z	7.21667	3378.67	219.667	1094.75	1102.25	3.37867	0.219667	1.09475	1.10225
2017-06-15T04:14:00.000Z	7.23333	3391.5	220	1113.33	1121	3.3915	0.22	1.11333	1.121
2017-06-15T04:15:00.000Z	7.25	3405.67	221.667	1128	1135.75	3.40567	0.221667	1.128	1.13575
2017-06-15T04:16:00.000Z	7.26667	3413.5	221.5	1146.25	1155.25	3.4135	0.2215	1.14625	1.15525
2017-06-15T04:17:00.000Z	7.28333	3427.5	213.75	1165.75	1174	3.4275	0.21375	1.16575	1.174
2017-06-15T04:18:00.000Z	7.3	3447.67	222.333	1184.5	1192.75	3.44767	0.222333	1.1845	1.19275
2017-06-15T04:19:00.000Z	7.31667	3450.67	222.333	1194.67	1023.67	3.45067	0.222333	1.19467	1.02367
2017-06-15T04:20:00.000Z	7.33333	3463.5	223	1217.75	1226.5	3.4635	0.223	1.21775	1.2265
2017-06-15T04:21:00.000Z	7.35	3468.5	221.25	1233.5	1242.5	3.4685	0.22125	1.2335	1.2425
2017-06-15T04:22:00.000Z	7.36667	3476.5	222.25	1250.75	1260.25	3.4765	0.22225	1.25075	1.26025
2017-06-15T04:23:00.000Z	7.38333	3495.25	223.25	1269.67	1278	3.49525	0.22325	1.26967	1.278
2017-06-15T04:24:00.000Z	7.4	3515.5	224.5	1287.75	1297.5	3.5155	0.2245	1.28775	1.2975
2017-06-15T04:25:00.000Z	7.41667	3519.25	224.75	1307.75	1317.25	3.51925	0.22475	1.30775	1.31725
2017-06-15T04:26:00.000Z	7.43333	3536.5	226.25	1327	1337.25	3.5365	0.22625	1.327	1.33725
2017-06-15T04:27:00.000Z	7.45	3542.25	225.5	1341.67	1353.67	3.54225	0.2255	1.34167	1.35367
2017-06-15T04:28:00.000Z	7.46667	3560.33	226.667	1359.25	1368.5	3.56033	0.226667	1.35925	1.3685
2017-06-15T04:29:00.000Z	7.48333	3563	225.25	1378	1388	3.563	0.22525	1.378	1.388
2017-06-15T04:30:00.000Z	7.5	3580	227	1397.25	1408.5	3.58	0.227	1.39725	1.4085
2017-06-15T04:31:00.000Z	7.51667	3602.5	228.5	1416.5	1429	3.6025	0.2285	1.4165	1.429
2017-06-15T04:32:00.000Z	7.53333	3608.67	228	1434.33	1446.33	3.60867	0.228	1.43433	1.44633
2017-06-15T04:33:00.000Z	7.55	3620	230	1451	1462.75	3.62	0.23	1.451	1.46275
2017-06-15T04:34:00.000Z	7.56667	3624.75	231.25	1467.25	1478.75	3.62475	0.23125	1.46725	1.47875
2017-06-15T04:35:00.000Z	7.58333	3634.5	230	1485.25	1497.25	3.6345	0.23	1.48525	1.49725
2017-06-15T04:36:00.000Z	7.6	3643.5	231.25	1508.5	1520.75	3.6435	0.23125	1.5085	1.52075
2017-06-15T04:37:00.000Z	7.61667	3658	231.667	1522.67	1536	3.658	0.231667	1.52267	1.536
2017-06-15T04:38:00.000Z	7.63333	3667.75	231.75	1540.5	1447	3.66775	0.23175	1.5405	1.447
2017-06-15T04:39:00.000Z	7.65	3682.67	233	1562.25	1573.75	3.68267	0.233	1.56225	1.57375
2017-06-15T04:40:00.000Z	7.66667	3692	232.333	1581.75	1594.5	3.692	0.232333	1.58175	1.5945
2017-06-15T04:41:00.000Z	7.68333	3699	233	1596.67	1609.67	3.699	0.233	1.59667	1.60967
2017-06-15T04:42:00.000Z	7.7	3697.75	231.75	1613	1624.5	3.69775	0.23175	1.613	1.6245
2017-06-15T04:43:00.000Z	7.71667	3714.5	233.5	1633	1646.75	3.7145	0.2335	1.633	1.64675
2017-06-15T04:44:00.000Z	7.73333	3713	234.5	1649.5	1662.5	3.713	0.2345	1.6495	1.6625
2017-06-15T04:45:00.000Z	7.75	3714	235.25	1666.5	1680	3.714	0.23525	1.6665	1.68
2017-06-15T04:46:00.000Z	7.76667	3721.33	236.333	1681.67	1695	3.72133	0.236333	1.68167	1.695
2017-06-15T04:47:00.000Z	7.78333	3739.33	235.667	1697.75	1712.25	3.73933	0.235667	1.69775	1.71225
2017-06-15T04:48:00.000Z	7.8	3736.75	232.75	1716	1731	3.73675	0.23275	1.716	1.731
2017-06-15T04:49:00.000Z	7.81667	3747.75	236	1734.5	1750	3.74775	0.236	1.7345	1.75
2017-06-15T04:50:00.000Z	7.83333	3749.75	236.5	1753	1638.75	3.74975	0.2365	1.753	1.63875
2017-06-15T04:51:00.000Z	7.85	3763.67	238	1769.33	1785.67	3.76367	0.238	1.76933	1.78567
2017-06-15T04:52:00.000Z	7.86667	3779.75	238.25	1786	1801.25	3.77975	0.23825	1.786	1.80125
2017-06-15T04:53:00.000Z	7.88333	3790.67	239	1804.25	1819.25	3.79067	0.239	1.80425	1.81925
2017-06-15T04:54:00.000Z	7.9	3787	237.75	1821	1837.75	3.787	0.23775	1.821	1.83775
2017-06-15T04:55:00.000Z	7.91667	3793	240	1835.67	1852.33	3.793	0.24	1.83567	1.85233
2017-06-15T04:56:00.000Z	7.93333	3792.75	241.25	1850.5	1867.5	3.79275	0.24125	1.8505	1.8675
2017-06-15T04:57:00.000Z	7.95	3797.5	241.25	1869	1886.25	3.7975	0.24125	1.869	1.88625
2017-06-15T04:58:00.000Z	7.96667	3813	241.75	1886.75	1904.25	3.813	0.24175	1.88675	1.90425
2017-06-15T04:59:00.000Z	7.98333	3820	243.75	1904.33	1922	3.82	0.24375	1.90433	1.922
2017-06-15T05:00:00.000Z	8	3829	201	1921	1939	3.829	0.201	1.921	1.939
2017-06-15T05:01:00.000Z	8.01667	3834.5	247.25	1940	1958.5	3.8345	0.24725	1.94	1.9585
2017-06-15T05:02:00.000Z	8.03333	3850	251	1958.75	1977	3.85	0.251	1.95875	1.977
2017-06-15T05:03:00.000Z	8.05	3866	254.5	1979	1999.33	3.866	0.2545	1.979	1.99933
2017-06-15T05:04:00.000Z	8.06667	3874.67	257.667	1996.25	2014.75	3.87467	0.257667	1.99625	2.01475
2017-06-15T05:05:00.000Z	8.08333	3886.5	260.5	2015.25	2035.5	3.8865	0.2605	2.01525	2.0355
2017-06-15T05:06:00.000Z	8.1	3897.25	263	2035.25	2054.5	3.89725	0.263	2.03525	2.0545
2017-06-15T05:07:00.000Z	8.11667	3901.25	267.75	2049	2068.25	3.90125	0.26775	2.049	2.06825
2017-06-15T05:08:00.000Z	8.13333	3905.67	271.333	2064.67	2085.67	3.90567	0.271333	2.06467	2.08567
2017-06-15T05:09:00.000Z	8.15	3910.25	274.5	2080.25	2099.75	3.91025	0.2745	2.08025	2.09975
2017-06-15T05:10:00.000Z	8.16667	3924	279	2099.25	2118	3.924	0.279	2.09925	2.118
2017-06-15T05:11:00.000Z	8.18333	3935	285.25	2115	2136	3.935	0.28525	2.115	2.136
2017-06-15T05:12:00.000Z	8.2	3964.25	287	2139.5	2158.5	3.96425	0.287	2.1395	2.1585
2017-06-15T05:13:00.000Z	8.21667	3976	292.667	2155	2174	3.976	0.292667	2.155	2.174
2017-06-15T05:14:00.000Z	8.23333	3978.75	296	2166.25	2186.5	3.97875	0.296	2.16625	2.1865
2017-06-15T05:15:00.000Z	8.25	3986.25	299.5	2181.5	2202.25	3.98625	0.2995	2.1815	2.20225
2017-06-15T05:16:00.000Z	8.26667	3983.75	304	2203	2223.5	3.98375	0.304	2.203	2.2235
2017-06-15T05:17:00.000Z	8.28333	3978	308.75	2216.67	2237	3.978	0.30875	2.21667	2.237
2017-06-15T05:18:00.000Z	8.3	3986.33	313.667	2233.75	2255	3.98633	0.313667	2.23375	2.255
2017-06-15T05:19:00.000Z	8.31667	3993	318.25	2250.25	2272	3.993	0.31825	2.25025	2.272
2017-06-15T05:20:00.000Z	8.33333	4010.5	324	2271.75	2294	4.0105	0.324	2.27175	2.294
2017-06-15T05:21:00.000Z	8.35	4022.25	331	2289.5	2311.75	4.02225	0.331	2.2895	2.31175
2017-06-15T05:22:00.000Z	8.36667	4023.67	337.333	2304	2326.33	4.02367	0.337333	2.304	2.32633
2017-06-15T05:23:00.000Z	8.38333	4025	343.5	2318	2341.25	4.025	0.3435	2.318	2.34125
2017-06-15T05:24:00.000Z	8.4	4025.75	349.75	2334.75	2358.25	4.02575	0.34975	2.33475	2.35825
2017-06-15T05:25:00.000Z	8.41667	4029.75	357.75	2352	2375.75	4.02975	0.35775	2.352	2.37575
2017-06-15T05:26:00.000Z	8.43333	4039.33	363.667	2366.67	2390.33	4.03933	0.363667	2.36667	2.39033
2017-06-15T05:27:00.000Z	8.45	4038.75	370	2381.25	2404.75	4.03875	0.37	2.38125	2.40475
2017-06-15T05:28:00.000Z	8.46667	4032.5	376.75	2395	2419	4.0325	0.37675	2.395	2.419
2017-06-15T05:29:00.000Z	8.48333	4026.75	385.75	2406.75	2432.75	4.02675	0.38575	2.40675	2.43275
2017-06-15T05:30:00.000Z	8.5	4032	393.333	2426	2449.67	4.032	0.393333	2.426	2.44967
2017-06-15T05:31:00.000Z	8.51667	4043.5	374.75	2445.25	2470.5	4.0435	0.37475	2.44525	2.4705
2017-06-15T05:32:00.000Z	8.53333	4054.75	409.5	2459	2488.25	4.05475	0.4095	2.459	2.48825
2017-06-15T05:33:00.000Z	8.55	4053.25	416	2474.5	2502.25	4.05325	0.416	2.4745	2.50225
2017-06-15T05:34:00.000Z	8.56667	4050.33	414	2489.33	2515.33	4.05033	0.414	2.48933	2.51533
2017-06-15T05:35:00.000Z	8.58333	4057	426.5	2506	2534.25	4.057	0.4265	2.506	2.53425
2017-06-15T05:36:00.000Z	8.6	4060	435.25	2520.75	2548.75	4.06	0.43525	2.52075	2.54875
2017-06-15T05:37:00.000Z	8.61667	4052.25	444.75	2531.75	2560.75	4.05225	0.44475	2.53175	2.56075
2017-06-15T05:38:00.000Z	8.63333	4052	453.667	2547	2576	4.052	0.453667	2.547	2.576
2017-06-15T05:39:00.000Z	8.65	4060	460.5	2559.5	2588.75	4.06	0.4605	2.5595	2.58875
2017-06-15T05:40:00.000Z	8.66667	4074.5	470	2576.75	2605	4.0745	0.47	2.57675	2.605
2017-06-15T05:41:00.000Z	8.68333	4092	480.25	2596	2624	4.092	0.48025	2.596	2.624
2017-06-15T05:42:00.000Z	8.7	4109	488	2615.25	2644.5	4.109	0.488	2.61525	2.6445
2017-06-15T05:43:00.000Z	8.71667	4127	495.5	2632.67	2660.33	4.127	0.4955	2.63267	2.66033
2017-06-15T05:44:00.000Z	8.73333	4137	505.25	2645	2674.5	4.137	0.50525	2.645	2.6745
2017-06-15T05:45:00.000Z	8.75	4142.5	516	2661.25	2689.25	4.1425	0.516	2.66125	2.68925
2017-06-15T05:46:00.000Z	8.76667	4147	525.5	2673.75	2703.25	4.147	0.5255	2.67375	2.70325
2017-06-15T05:47:00.000Z	8.78333	4137.33	533.667	2687.67	2713.67	4.13733	0.533667	2.68767	2.71367
2017-06-15T05:48:00.000Z	8.8	4137	543.5	2699.5	2727.25	4.137	0.5435	2.6995	2.72725
2017-06-15T05:49:00.000Z	8.81667	4130	554.5	2712.75	2740	4.13	0.5545	2.71275	2.74
2017-06-15T05:50:00.000Z	8.83333	3857.5	562.5	2730.25	2758.5	3.8575	0.5625	2.73025	2.7585
2017-06-15T05:51:00.000Z	8.85	4149.33	574.667	2746	2773	4.14933	0.574667	2.746	2.773
2017-06-15T05:52:00.000Z	8.86667	4162	584.5	2758.5	2785.5	4.162	0.5845	2.7585	2.7855
2017-06-15T05:53:00.000Z	8.88333	4178	596.25	2778.5	2806	4.178	0.59625	2.7785	2.806
2017-06-15T05:54:00.000Z	8.9	4170.25	606.75	2785.75	2815.25	4.17025	0.60675	2.78575	2.81525
2017-06-15T05:55:00.000Z	8.91667	4158	616.333	2796	2827	4.158	0.616333	2.796	2.827
2017-06-15T05:56:00.000Z	8.93333	4164.33	627	2809.25	2841.75	4.16433	0.627	2.80925	2.84175
2017-06-15T05:57:00.000Z	8.95	4172.25	638.75	2827	2857.75	4.17225	0.63875	2.827	2.85775
2017-06-15T05:58:00.000Z	8.96667	4193	652	2843.5	2876.25	4.193	0.652	2.8435	2.87625
2017-06-15T05:59:00.000Z	8.98333	4202	663	2860.75	2891.75	4.202	0.663	2.86075	2.89175
2017-06-15T06:00:00.000Z	9	4220.67	674.333	2854.67	2879	4.22067	0.674333	2.85467	2.879
2017-06-15T06:01:00.000Z	9.01667	4228.25	683.75	2890.75	2919.75	4.22825	0.68375	2.89075	2.91975
2017-06-15T06:02:00.000Z	9.03333	4238.75	696	2905.75	2936.75	4.23875	0.696	2.90575	2.93675
2017-06-15T06:03:00.000Z	9.05	4258	708.5	2924.5	2954	4.258	0.7085	2.9245	2.954
2017-06-15T06:04:00.000Z	9.06667	4273.75	721.5	2942	2974	4.27375	0.7215	2.942	2.974
2017-06-15T06:05:00.000Z	9.08333	4281	732	2955	2986.5	4.281	0.732	2.955	2.9865
2017-06-15T06:06:00.000Z	9.1	4292.25	743.5	2978.25	3008.75	4.29225	0.7435	2.97825	3.00875
2017-06-15T06:07:00.000Z	9.11667	4306.75	757.25	2997.5	3026.75	4.30675	0.75725	2.9975	3.02675
2017-06-15T06:08:00.000Z	9.13333	4316	769.75	3012.25	3044	4.316	0.76975	3.01225	3.044
2017-06-15T06:09:00.000Z	9.15	4311	779	3025.67	3054.67	4.311	0.779	3.02567	3.05467
2017-06-15T06:10:00.000Z	9.16667	4310.25	792.25	3033.75	3063.25	4.31025	0.79225	3.03375	3.06325
2017-06-15T06:11:00.000Z	9.18333	4297	805	3042.25	3071.25	4.297	0.805	3.04225	3.07125
2017-06-15T06:12:00.000Z	9.2	4292.5	817.75	3052	3083	4.2925	0.81775	3.052	3.083
2017-06-15T06:13:00.000Z	9.21667	4296	829.667	3062.33	3094	4.296	0.829667	3.06233	3.094
2017-06-15T06:14:00.000Z	9.23333	4299.25	840	3076	3107	4.29925	0.84	3.076	3.107
2017-06-15T06:15:00.000Z	9.25	4299.25	852	3088.5	3119.5	4.29925	0.852	3.0885	3.1195
2017-06-15T06:16:00.000Z	9.26667	4306.75	868	3104	3137.25	4.30675	0.868	3.104	3.13725
2017-06-15T06:17:00.000Z	9.28333	4315.5	878.75	3119.75	3151.75	4.3155	0.87875	3.11975	3.15175
2017-06-15T06:18:00.000Z	9.3	4324.33	893.667	3134.67	3165.33	4.32433	0.893667	3.13467	3.16533
2017-06-15T06:19:00.000Z	9.31667	4315.25	905	3136.75	3169.75	4.31525	0.905	3.13675	3.16975
2017-06-15T06:20:00.000Z	9.33333	4306	919.5	3147	3180.25	4.306	0.9195	3.147	3.18025
2017-06-15T06:21:00.000Z	9.35	4236.25	931.5	3163.67	3198	4.23625	0.9315	3.16367	3.198
2017-06-15T06:22:00.000Z	9.36667	4308	947.5	3171.25	3207	4.308	0.9475	3.17125	3.207
2017-06-15T06:23:00.000Z	9.38333	4290	959.667	3175.5	3213	4.29	0.959667	3.1755	3.213
2017-06-15T06:24:00.000Z	9.4	4272.25	972.75	3181.75	3221.25	4.27225	0.97275	3.18175	3.22125
2017-06-15T06:25:00.000Z	9.41667	4251	984.75	3184	3223	4.251	0.98475	3.184	3.223
2017-06-15T06:26:00.000Z	9.43333	4245.5	1001.25	3192.67	3233	4.2455	1.00125	3.19267	3.233
2017-06-15T06:27:00.000Z	9.45	4238.67	1012.33	3197	3237.5	4.23867	1.01233	3.197	3.2375
2017-06-15T06:28:00.000Z	9.46667	4234.75	1025.5	3205.25	3243.75	4.23475	1.0255	3.20525	3.24375
2017-06-15T06:29:00.000Z	9.48333	4223.5	1035.25	3214.5	3257	4.2235	1.03525	3.2145	3.257
2017-06-15T06:30:00.000Z	9.5	4225.25	1052.25	3224	3263.33	4.22525	1.05225	3.224	3.26333
2017-06-15T06:31:00.000Z	9.51667	4208	1062.75	3227.75	3269	4.208	1.06275	3.22775	3.269
2017-06-15T06:32:00.000Z	9.53333	4206.33	1074	3239	3280	4.20633	1.074	3.239	3.28
2017-06-15T06:33:00.000Z	9.55	4215.25	1029.75	3260	3302.75	4.21525	1.02975	3.26	3.30275
2017-06-15T06:34:00.000Z	9.56667	4219.25	1101.25	3270	3314	4.21925	1.10125	3.27	3.314
2017-06-15T06:35:00.000Z	9.58333	4213.75	1114.25	3280.67	3324.67	4.21375	1.11425	3.28067	3.32467
2017-06-15T06:36:00.000Z	9.6	4203.33	1124	3285.5	3329.25	4.20333	1.124	3.2855	3.32925
2017-06-15T06:37:00.000Z	9.61667	4194.25	1134.75	3294.75	3337.75	4.19425	1.13475	3.29475	3.33775
2017-06-15T06:38:00.000Z	9.63333	4196.75	1149.5	3306.25	3350.25	4.19675	1.1495	3.30625	3.35025
2017-06-15T06:39:00.000Z	9.65	4188.75	1162.75	3310	3352.67	4.18875	1.16275	3.31	3.35267
2017-06-15T06:40:00.000Z	9.66667	4196.33	1175.67	3325	3366	4.19633	1.17567	3.325	3.366
2017-06-15T06:41:00.000Z	9.68333	4193.75	1188	3338.5	3382	4.19375	1.188	3.3385	3.382
2017-06-15T06:42:00.000Z	9.7	4204.5	1204.5	3353.75	3403.5	4.2045	1.2045	3.35375	3.4035
2017-06-15T06:43:00.000Z	9.71667	4213.5	1220	3378.5	3422	4.2135	1.22	3.3785	3.422
2017-06-15T06:44:00.000Z	9.73333	4216.25	1237	3388.67	3434.67	4.21625	1.237	3.38867	3.43467
2017-06-15T06:45:00.000Z	9.75	4218	1249.67	3400.25	3446.75	4.218	1.24967	3.40025	3.44675
2017-06-15T06:46:00.000Z	9.76667	4218.5	1260.75	3413	3456.75	4.2185	1.26075	3.413	3.45675
2017-06-15T06:47:00.000Z	9.78333	4231.5	1279.75	3425	3472	4.2315	1.27975	3.425	3.472
2017-06-15T06:48:00.000Z	9.8	4234.25	1294.5	3436.75	3484.75	4.23425	1.2945	3.43675	3.48475
2017-06-15T06:49:00.000Z	9.81667	4235.5	1306.5	3440.67	3488	4.2355	1.3065	3.44067	3.488
2017-06-15T06:50:00.000Z	9.83333	4245.33	1317	3453	3500.75	4.24533	1.317	3.453	3.50075
2017-06-15T06:51:00.000Z	9.85	4248	1330.5	3468.5	3515.75	4.248	1.3305	3.4685	3.51575
2017-06-15T06:52:00.000Z	9.86667	4245.5	1344.5	3480.25	3529	4.2455	1.3445	3.48025	3.529
2017-06-15T06:53:00.000Z	9.88333	4252.25	1362.25	3504.25	3552.25	4.25225	1.36225	3.50425	3.55225
2017-06-15T06:54:00.000Z	9.9	4261.33	1378.33	3518.33	3567.67	4.26133	1.37833	3.51833	3.56767
2017-06-15T06:55:00.000Z	9.91667	4267	1393.25	3530.25	3580.5	4.267	1.39325	3.53025	3.5805
2017-06-15T06:56:00.000Z	9.93333	4258.25	1406	3535	3584.25	4.25825	1.406	3.535	3.58425
2017-06-15T06:57:00.000Z	9.95	4274.25	1423.25	3558	3605.25	4.27425	1.42325	3.558	3.60525
2017-06-15T06:58:00.000Z	9.96667	4271	1432.25	3564.33	3611.67	4.271	1.43225	3.56433	3.61167
2017-06-15T06:59:00.000Z	9.98333	4270	1443.33	3571.25	3617.5	4.27	1.44333	3.57125	3.6175
2017-06-15T07:00:00.000Z	10	4272.5	1458.75	3582.25	3630.25	4.2725	1.45875	3.58225	3.63025
2017-06-15T07:01:00.000Z	10.0167	4276.25	1473.5	3594	3643.75	4.27625	1.4735	3.594	3.64375
2017-06-15T07:02:00.000Z	10.0333	4297.25	1494.25	3616.5	3669.5	4.29725	1.49425	3.6165	3.6695
2017-06-15T07:03:00.000Z	10.05	4306.25	1507.75	3624.33	3675.67	4.30625	1.50775	3.62433	3.67567
2017-06-15T07:04:00.000Z	10.0667	4308.67	1521	3636.75	3688.25	4.30867	1.521	3.63675	3.68825
2017-06-15T07:05:00.000Z	10.0833	4298.75	1532	3638.75	3691.5	4.29875	1.532	3.63875	3.6915
2017-06-15T07:06:00.000Z	10.1	4289.5	1547.5	3646.5	3609.75	4.2895	1.5475	3.6465	3.60975
2017-06-15T07:07:00.000Z	10.1167	4284.5	1563.75	3654.33	3710	4.2845	1.56375	3.65433	3.71
2017-06-15T07:08:00.000Z	10.1333	4283	1578.75	3664.25	3721	4.283	1.57875	3.66425	3.721
2017-06-15T07:09:00.000Z	10.15	4271.33	1588.67	3664.5	3720.5	4.27133	1.58867	3.6645	3.7205
2017-06-15T07:10:00.000Z	10.1667	4267.5	1597.25	3666.33	3723.67	4.2675	1.59725	3.66633	3.72367
2017-06-15T07:11:00.000Z	10.1833	4284.5	1617.25	3689.33	3745	4.2845	1.61725	3.68933	3.745
2017-06-15T07:12:00.000Z	10.2	4290.5	1634	3705.25	3760.75	4.2905	1.634	3.70525	3.76075
2017-06-15T07:13:00.000Z	10.2167	4289	1644.33	3713.25	3765.75	4.289	1.64433	3.71325	3.76575
2017-06-15T07:14:00.000Z	10.2333	4289.25	1660.25	3721.5	3773.5	4.28925	1.66025	3.7215	3.7735
2017-06-15T07:15:00.000Z	10.25	4287.25	1676.5	3732	3783	4.28725	1.6765	3.732	3.783
2017-06-15T07:16:00.000Z	10.2667	4276.25	1691	3734	3786.67	4.27625	1.691	3.734	3.78667
2017-06-15T07:17:00.000Z	10.2833	4265.5	1704.25	3741.25	3789.5	4.2655	1.70425	3.74125	3.7895
2017-06-15T07:18:00.000Z	10.3	4256	1715.67	3742	3793.75	4.256	1.71567	3.742	3.79375
2017-06-15T07:19:00.000Z	10.3167	4276.75	1729.25	3756.5	3710.25	4.27675	1.72925	3.7565	3.71025
2017-06-15T07:20:00.000Z	10.3333	4293.75	1745.5	3776.25	3825.25	4.29375	1.7455	3.77625	3.82525
2017-06-15T07:21:00.000Z	10.35	4300.75	1761.75	3788	3841	4.30075	1.76175	3.788	3.841
2017-06-15T07:22:00.000Z	10.3667	4289.75	1774.5	3791.5	3846.5	4.28975	1.7745	3.7915	3.8465
2017-06-15T07:23:00.000Z	10.3833	4285.67	1781.67	3800.5	3853.25	4.28567	1.78167	3.8005	3.85325
2017-06-15T07:24:00.000Z	10.4	4296.75	1798	3816.75	3870.75	4.29675	1.798	3.81675	3.87075
2017-06-15T07:25:00.000Z	10.4167	4298	1810.75	3822	3877.5	4.298	1.81075	3.822	3.8775
2017-06-15T07:26:00.000Z	10.4333	4298.25	1824	3836	3890.67	4.29825	1.824	3.836	3.89067
2017-06-15T07:27:00.000Z	10.45	4303.67	1841.33	3842.75	3901.75	4.30367	1.84133	3.84275	3.90175
2017-06-15T07:28:00.000Z	10.4667	4303	1854.25	3852	3911.75	4.303	1.85425	3.852	3.91175
2017-06-15T07:29:00.000Z	10.4833	4319.25	1868.75	3866.5	3917.5	4.31925	1.86875	3.8665	3.9175
2017-06-15T07:30:00.000Z	10.5	4318	1881.25	3870.5	3927.75	4.318	1.88125	3.8705	3.92775
2017-06-15T07:31:00.000Z	10.5167	4316	1896	3609.67	3933.67	4.316	1.896	3.60967	3.93367
2017-06-15T07:32:00.000Z	10.5333	4313.33	1909	3891.75	3949	4.31333	1.909	3.89175	3.949
2017-06-15T07:33:00.000Z	10.55	4314.5	1920	3902	3959	4.3145	1.92	3.902	3.959
2017-06-15T07:34:00.000Z	10.5667	4293.5	1930.5	3905	3960.5	4.2935	1.9305	3.905	3.9605
2017-06-15T07:35:00.000Z	10.5833	4286.75	1945.5	3912.75	3969.75	4.28675	1.9455	3.91275	3.96975
2017-06-15T07:36:00.000Z	10.6	4279.75	1961	3916	3973	4.27975	1.961	3.916	3.973
2017-06-15T07:37:00.000Z	10.6167	4273	1971.33	3919.75	3978.25	4.273	1.97133	3.91975	3.97825
2017-06-15T07:38:00.000Z	10.6333	4271.25	1985.5	3921.75	3982.25	4.27125	1.9855	3.92175	3.98225
2017-06-15T07:39:00.000Z	10.65	4270.5	2002.25	3937	3996.25	4.2705	2.00225	3.937	3.99625
2017-06-15T07:40:00.000Z	10.6667	4268.75	2017.5	3950.33	4007.67	4.26875	2.0175	3.95033	4.00767
2017-06-15T07:41:00.000Z	10.6833	4263.67	2029.33	3963	4021	4.26367	2.02933	3.963	4.021
2017-06-15T07:42:00.000Z	10.7	4246.25	2039.25	3961.5	4020	4.24625	2.03925	3.9615	4.02
2017-06-15T07:43:00.000Z	10.7167	4250.5	2052	3967.75	4028	4.2505	2.052	3.96775	4.028
2017-06-15T07:44:00.000Z	10.7333	4253.5	2062	3968.5	4029.25	4.2535	2.062	3.9685	4.02925
2017-06-15T07:45:00.000Z	10.75	4248	2072.25	3971.5	4030.5	4.248	2.07225	3.9715	4.0305
2017-06-15T07:46:00.000Z	10.7667	4253.33	2087.33	3985.33	4046	4.25333	2.08733	3.98533	4.046
2017-06-15T07:47:00.000Z	10.7833	4254.5	2098	3988.5	4048.25	4.2545	2.098	3.9885	4.04825
2017-06-15T07:48:00.000Z	10.8	4249.75	2107	3989.5	4052.5	4.24975	2.107	3.9895	4.0525
2017-06-15T07:49:00.000Z	10.8167	4256.25	2125.75	4004.5	4065.75	4.25625	2.12575	4.0045	4.06575
2017-06-15T07:50:00.000Z	10.8333	4263	2142.67	4016	4082.33	4.263	2.14267	4.016	4.08233
2017-06-15T07:51:00.000Z	10.85	4266.25	2154.75	4028.75	4092.25	4.26625	2.15475	4.02875	4.09225
2017-06-15T07:52:00.000Z	10.8667	4279.5	2169.5	4043.75	4108.25	4.2795	2.1695	4.04375	4.10825
2017-06-15T07:53:00.000Z	10.8833	4281.25	2186.5	4054.75	4121	4.28125	2.1865	4.05475	4.121
2017-06-15T07:54:00.000Z	10.9	4268.33	2192.33	4049.25	4117.25	4.26833	2.19233	4.04925	4.11725
2017-06-15T07:55:00.000Z	10.9167	4254.75	2206.75	4043.67	4113.67	4.25475	2.20675	4.04367	4.11367
2017-06-15T07:56:00.000Z	10.9333	4249.75	2220	4057.5	4125.25	4.24975	2.22	4.0575	4.12525
2017-06-15T07:57:00.000Z	10.95	4247.5	2235.5	4069.25	4133.75	4.2475	2.2355	4.06925	4.13375
2017-06-15T07:58:00.000Z	10.9667	4249.75	2251.75	4081	4147.25	4.24975	2.25175	4.081	4.14725
2017-06-15T07:59:00.000Z	10.9833	4242.5	2265	4097.25	4155.5	4.2425	2.265	4.09725	4.1555
2017-06-15T08:00:00.000Z	11	4233	2275	4095	4159	4.233	2.275	4.095	4.159
2017-06-15T08:01:00.000Z	11.0167	4226	2289	4107.25	4169.75	4.226	2.289	4.10725	4.16975
2017-06-15T08:02:00.000Z	11.0333	4228.25	2306.5	4114.5	4178	4.22825	2.3065	4.1145	4.178
2017-06-15T08:03:00.000Z	11.05	4226.75	2319.5	4127	4192.75	4.22675	2.3195	4.127	4.19275
2017-06-15T08:04:00.000Z	11.0667	4222.33	2331.33	4132.67	4198	4.22233	2.33133	4.13267	4.198
2017-06-15T08:05:00.000Z	11.0833	4211.75	2343.5	4129	4195	4.21175	2.3435	4.129	4.195
2017-06-15T08:06:00.000Z	11.1	4196.75	2077.75	4117.75	4188	4.19675	2.07775	4.11775	4.188
2017-06-15T08:07:00.000Z	11.1167	4189	2366.5	4123.75	4191.75	4.189	2.3665	4.12375	4.19175
2017-06-15T08:08:00.000Z	11.1333	4194.75	2381.5	4134.5	4176	4.19475	2.3815	4.1345	4.176
2017-06-15T08:09:00.000Z	11.15	4194.67	2387.33	4134	4201.33	4.19467	2.38733	4.134	4.20133
2017-06-15T08:10:00.000Z	11.1667	4195.75	2401	4143.5	4213.5	4.19575	2.401	4.1435	4.2135
2017-06-15T08:11:00.000Z	11.1833	4193.25	2419.75	4151.75	4222.5	4.19325	2.41975	4.15175	4.2225
2017-06-15T08:12:00.000Z	11.2	4189.75	2436.25	4154	4223.25	4.18975	2.43625	4.154	4.22325
2017-06-15T08:13:00.000Z	11.2167	4184.75	2451	4157	4225.33	4.18475	2.451	4.157	4.22533
2017-06-15T08:14:00.000Z	11.2333	4179.33	2461.67	4160	4232	4.17933	2.46167	4.16	4.232
2017-06-15T08:15:00.000Z	11.25	4170.5	2470	4158.75	4231.75	4.1705	2.47	4.15875	4.23175
2017-06-15T08:16:00.000Z	11.2667	4168.5	2485.25	4169.25	4239.25	4.1685	2.48525	4.16925	4.23925
2017-06-15T08:17:00.000Z	11.2833	4163.5	2500.5	4180.5	4251.25	4.1635	2.5005	4.1805	4.25125
2017-06-15T08:18:00.000Z	11.3	4160.33	2512.67	4190	4261	4.16033	2.51267	4.19	4.261
2017-06-15T08:19:00.000Z	11.3167	4160.5	2473.25	4202.25	4273.25	4.1605	2.47325	4.20225	4.27325
2017-06-15T08:20:00.000Z	11.3333	4162.5	2533	4207.25	4277.75	4.1625	2.533	4.20725	4.27775
2017-06-15T08:21:00.000Z	11.35	4169.75	2544.25	4219	4288.5	4.16975	2.54425	4.219	4.2885
2017-06-15T08:22:00.000Z	11.3667	4166	2561.25	4222.67	4291.33	4.166	2.56125	4.22267	4.29133
2017-06-15T08:23:00.000Z	11.3833	4161.67	2571.67	4220.5	4288.75	4.16167	2.57167	4.2205	4.28875
2017-06-15T08:24:00.000Z	11.4	4144.25	2580.25	4224.5	4292.75	4.14425	2.58025	4.2245	4.29275
2017-06-15T08:25:00.000Z	11.4167	4149.5	2594.5	4240.25	4307.75	4.1495	2.5945	4.24025	4.30775
2017-06-15T08:26:00.000Z	11.4333	4151.25	2611.25	4250	4319.25	4.15125	2.61125	4.25	4.31925
2017-06-15T08:27:00.000Z	11.45	4148.25	2623.75	4256	4326.5	4.14825	2.62375	4.256	4.3265
2017-06-15T08:28:00.000Z	11.4667	4144	2634.67	4258	4330.25	4.144	2.63467	4.258	4.33025
2017-06-15T08:29:00.000Z	11.4833	4142	2644.25	4268.75	4339.25	4.142	2.64425	4.26875	4.33925
2017-06-15T08:30:00.000Z	11.5	4131.75	2652.25	4266.5	4337	4.13175	2.65225	4.2665	4.337
2017-06-15T08:31:00.000Z	11.5167	4123.25	2661.5	4270.75	4339.5	4.12325	2.6615	4.27075	4.3395
2017-06-15T08:32:00.000Z	11.5333	4118.75	2670.25	4273.33	4342.67	4.11875	2.67025	4.27333	4.34267
2017-06-15T08:33:00.000Z	11.55	4120.33	2682.67	4279	4351.5	4.12033	2.68267	4.279	4.3515
2017-06-15T08:34:00.000Z	11.5667	4107.5	2700.75	4298.75	4371	4.1075	2.70075	4.29875	4.371
2017-06-15T08:35:00.000Z	11.5833	4106.75	2694.75	4278	4348.5	4.10675	2.69475	4.278	4.3485
2017-06-15T08:36:00.000Z	11.6	4080.5	2700.75	4256.75	4329.75	4.0805	2.70075	4.25675	4.32975
2017-06-15T08:37:00.000Z	11.6167	4045.5	2690.25	4237.67	4309	4.0455	2.69025	4.23767	4.309
2017-06-15T08:38:00.000Z	11.6333	4016	2685.33	4209.75	4281.25	4.016	2.68533	4.20975	4.28125
2017-06-15T08:39:00.000Z	11.65	4006	2683.25	4197.25	4269	4.006	2.68325	4.19725	4.269
2017-06-15T08:40:00.000Z	11.6667	4047.5	2717.5	4250	4324.25	4.0475	2.7175	4.25	4.32425
2017-06-15T08:41:00.000Z	11.6833	4045.25	2754	4297	4370	4.04525	2.754	4.297	4.37
2017-06-15T08:42:00.000Z	11.7	4042.33	2757	4306.5	4374.5	4.04233	2.757	4.3065	4.3745
2017-06-15T08:43:00.000Z	11.7167	4040.5	2763.5	4299.75	4374	4.0405	2.7635	4.29975	4.374
2017-06-15T08:44:00.000Z	11.7333	4037	2771.67	4291.75	4363.75	4.037	2.77167	4.29175	4.36375
2017-06-15T08:45:00.000Z	11.75	4035.5	2772.75	4283	4353.5	4.0355	2.77275	4.283	4.3535
2017-06-15T08:46:00.000Z	11.7667	4032.5	2788.25	4287.67	4359.67	4.0325	2.78825	4.28767	4.35967
2017-06-15T08:47:00.000Z	11.7833	3993.67	2803.67	4309.5	4387	3.99367	2.80367	4.3095	4.387
2017-06-15T08:48:00.000Z	11.8	3984.25	2819	4345	4423.25	3.98425	2.819	4.345	4.42325
2017-06-15T08:49:00.000Z	11.8167	3968.5	2826.5	4360	4439	3.9685	2.8265	4.36	4.439
2017-06-15T08:50:00.000Z	11.8333	3959.25	2839.25	4359	4438.67	3.95925	2.83925	4.359	4.43867
2017-06-15T08:51:00.000Z	11.85	3947.5	2849	4365	4449.25	3.9475	2.849	4.365	4.44925
2017-06-15T08:52:00.000Z	11.8667	3943.33	2858	4366.25	4446.5	3.94333	2.858	4.36625	4.4465
2017-06-15T08:53:00.000Z	11.8833	3934.5	2858.25	4358.5	4433.25	3.9345	2.85825	4.3585	4.43325
2017-06-15T08:54:00.000Z	11.9	3939.67	2864.33	4351.25	4417.75	3.93967	2.86433	4.35125	4.41775
2017-06-15T08:55:00.000Z	11.9167	3922.75	2874.75	4363	4431	3.92275	2.87475	4.363	4.431
2017-06-15T08:56:00.000Z	11.9333	3911.67	2891.67	4361.5	4426	3.91167	2.89167	4.3615	4.426
2017-06-15T08:57:00.000Z	11.95	3893	2898.5	4360.25	4426.5	3.893	2.8985	4.36025	4.4265
2017-06-15T08:58:00.000Z	11.9667	3887	2910	4366.75	4434.75	3.887	2.91	4.36675	4.43475
2017-06-15T08:59:00.000Z	11.9833	3879.75	2924.5	4373.25	4448.25	3.87975	2.9245	4.37325	4.44825
2017-06-15T09:00:00.000Z	12	3867.5	2935.75	4365.67	4448.67	3.8675	2.93575	4.36567	4.44867
2017-06-15T09:01:00.000Z	12.0167	3856.33	2944.33	4365.25	4450	3.85633	2.94433	4.36525	4.45
2017-06-15T09:02:00.000Z	12.0333	3847	2953.5	4368	4449.75	3.847	2.9535	4.368	4.44975
2017-06-15T09:03:00.000Z	12.05	3841.67	2957	4366.25	4452.25	3.84167	2.957	4.36625	4.45225
2017-06-15T09:04:00.000Z	12.0667	3838.25	2964	4369.5	4454.75	3.83825	2.964	4.3695	4.45475
2017-06-15T09:05:00.000Z	12.0833	3836	2966.33	4364.33	4456	3.836	2.96633	4.36433	4.456
2017-06-15T09:06:00.000Z	12.1	3843	2959	4361.5	4457.75	3.843	2.959	4.3615	4.45775
2017-06-15T09:07:00.000Z	12.1167	3855	2946	4357.75	4456.5	3.855	2.946	4.35775	4.4565
2017-06-15T09:08:00.000Z	12.1333	3846.5	2946.5	4356.25	4452	3.8465	2.9465	4.35625	4.452
2017-06-15T09:09:00.000Z	12.15	3837.5	2969	4365.5	4460.25	3.8375	2.969	4.3655	4.46025
2017-06-15T09:10:00.000Z	12.1667	3821	2974.33	4358	4452	3.821	2.97433	4.358	4.452
2017-06-15T09:11:00.000Z	12.1833	3810	2991	4361	4458.25	3.81	2.991	4.361	4.45825
2017-06-15T09:12:00.000Z	12.2	3791.25	3005.5	4358.75	4454.5	3.79125	3.0055	4.35875	4.4545
2017-06-15T09:13:00.000Z	12.2167	3780.75	3014.75	4354.75	4447.5	3.78075	3.01475	4.35475	4.4475
2017-06-15T09:14:00.000Z	12.2333	3768	3025.33	4360.33	4448	3.768	3.02533	4.36033	4.448
2017-06-15T09:15:00.000Z	12.25	3757.5	3041.25	4364.5	4453	3.7575	3.04125	4.3645	4.453
2017-06-15T09:16:00.000Z	12.2667	3744.25	3055	4362	4448	3.74425	3.055	4.362	4.448
2017-06-15T09:17:00.000Z	12.2833	3751	3045.5	4364.5	4447.75	3.751	3.0455	4.3645	4.44775
2017-06-15T09:18:00.000Z	12.3	3761	3041.75	4363.5	4433	3.761	3.04175	4.3635	4.433
2017-06-15T09:19:00.000Z	12.3167	3753.33	3040.33	4365.67	4438.67	3.75333	3.04033	4.36567	4.43867
2017-06-15T09:20:00.000Z	12.3333	3745.5	3053.5	4368	4445.25	3.7455	3.0535	4.368	4.44525
2017-06-15T09:21:00.000Z	12.35	3737.25	3064.75	4366.5	4449.75	3.73725	3.06475	4.3665	4.44975
2017-06-15T09:22:00.000Z	12.3667	3723	3074	4360.75	4448.75	3.723	3.074	4.36075	4.44875
2017-06-15T09:23:00.000Z	12.3833	3713	3094.25	4366.67	4457.67	3.713	3.09425	4.36667	4.45767
2017-06-15T09:24:00.000Z	12.4	3695.33	3107	4366.75	4451	3.69533	3.107	4.36675	4.451
2017-06-15T09:25:00.000Z	12.4167	3686	3109	4355.25	4422.75	3.686	3.109	4.35525	4.42275
2017-06-15T09:26:00.000Z	12.4333	3694	3114.75	4347.25	4420.5	3.694	3.11475	4.34725	4.4205
2017-06-15T09:27:00.000Z	12.45	3682.5	3113	4355.33	4431.67	3.6825	3.113	4.35533	4.43167
2017-06-15T09:28:00.000Z	12.4667	3692	3122.67	4374	4455.67	3.692	3.12267	4.374	4.45567
2017-06-15T09:29:00.000Z	12.4833	3683.75	3114	4359	4444.5	3.68375	3.114	4.359	4.4445
2017-06-15T09:30:00.000Z	12.5	3686.25	3111.5	4363.5	4441	3.68625	3.1115	4.3635	4.441
2017-06-15T09:31:00.000Z	12.5167	3685.25	3110.75	4361.25	4451.25	3.68525	3.11075	4.36125	4.45125
2017-06-15T09:32:00.000Z	12.5333	3683.33	3124.33	4359.67	4443	3.68333	3.12433	4.35967	4.443
2017-06-15T09:33:00.000Z	12.55	3670	3134	4365.25	4454	3.67	3.134	4.36525	4.454
2017-06-15T09:34:00.000Z	12.5667	3654.25	3137.75	4355	4449.75	3.65425	3.13775	4.355	4.44975
2017-06-15T09:35:00.000Z	12.5833	3657	3153.25	4368.25	4460.5	3.657	3.15325	4.36825	4.4605
2017-06-15T09:36:00.000Z	12.6	3643	3141	4349.75	4443.25	3.643	3.141	4.34975	4.44325
2017-06-15T09:37:00.000Z	12.6167	3644.5	3153.5	4361.67	4455.67	3.6445	3.1535	4.36167	4.45567
2017-06-15T09:38:00.000Z	12.6333	3641.33	3163.33	4357.5	4453.25	3.64133	3.16333	4.3575	4.45325
2017-06-15T09:39:00.000Z	12.65	3631.5	3158.5	4355.25	4445.5	3.6315	3.1585	4.35525	4.4455
2017-06-15T09:40:00.000Z	12.6667	3628	3170.5	4361.75	4453.25	3.628	3.1705	4.36175	4.45325
2017-06-15T09:41:00.000Z	12.6833	3607	3188	4363	4453	3.607	3.188	4.363	4.453
2017-06-15T09:42:00.000Z	12.7	3590.5	3194.25	4349.33	4441.67	3.5905	3.19425	4.34933	4.44167
2017-06-15T09:43:00.000Z	12.7167	3590.33	3217	4373	4459.25	3.59033	3.217	4.373	4.45925
2017-06-15T09:44:00.000Z	12.7333	3574.5	3221	4365.75	4449.75	3.5745	3.221	4.36575	4.44975
2017-06-15T09:45:00.000Z	12.75	3580.75	3235.25	4341.5	4422	3.58075	3.23525	4.3415	4.422
2017-06-15T09:46:00.000Z	12.7667	3576.75	3249.75	4345.25	4424.75	3.57675	3.24975	4.34525	4.42475
2017-06-15T09:47:00.000Z	12.7833	3548.25	3249.75	4364.67	4445.33	3.54825	3.24975	4.36467	4.44533
2017-06-15T09:48:00.000Z	12.8	3534	3263.33	4360.5	4445.75	3.534	3.26333	4.3605	4.44575
2017-06-15T09:49:00.000Z	12.8167	3519	3270.75	4351.5	4442.5	3.519	3.27075	4.3515	4.4425
2017-06-15T09:50:00.000Z	12.8333	3512.25	3274.75	4355.25	4445	3.51225	3.27475	4.35525	4.445
2017-06-15T09:51:00.000Z	12.85	3516.75	3286	4363.25	4444	3.51675	3.286	4.36325	4.444
2017-06-15T09:52:00.000Z	12.8667	3517	3307	4308.33	4389.33	3.517	3.307	4.30833	4.38933
2017-06-15T09:53:00.000Z	12.8833	3502	3305	4288.5	4367	3.502	3.305	4.2885	4.367
2017-06-15T09:54:00.000Z	12.9	3485.75	3307	4275.5	4353.25	3.48575	3.307	4.2755	4.35325
2017-06-15T09:55:00.000Z	12.9167	3458.25	3295.5	4231.25	4309	3.45825	3.2955	4.23125	4.309
2017-06-15T09:56:00.000Z	12.9333	3420.5	3273.25	4193.67	4272.67	3.4205	3.27325	4.19367	4.27267
2017-06-15T09:57:00.000Z	12.95	3379.67	3240.67	4163.5	4243	3.37967	3.24067	4.1635	4.243
2017-06-15T09:58:00.000Z	12.9667	3407.25	3269	4192	4273	3.40725	3.269	4.192	4.273
2017-06-15T09:59:00.000Z	12.9833	3351	3230.75	4151	4226.25	3.351	3.23075	4.151	4.22625
2017-06-15T10:00:00.000Z	13	3386	3280.5	4194.25	4270	3.386	3.2805	4.19425	4.27
2017-06-15T10:01:00.000Z	13.0167	3475.67	3358.67	4315.33	4397	3.47567	3.35867	4.31533	4.397
2017-06-15T10:02:00.000Z	13.0333	3457.25	3360.75	4312.5	4394.75	3.45725	3.36075	4.3125	4.39475
2017-06-15T10:03:00.000Z	13.05	3463	3346	4350.25	4441.25	3.463	3.346	4.35025	4.44125
2017-06-15T10:04:00.000Z	13.0667	3457.75	3343.75	4356	4459.5	3.45775	3.34375	4.356	4.4595
2017-06-15T10:05:00.000Z	13.0833	3446	3347.5	4349.5	4456	3.446	3.3475	4.3495	4.456
2017-06-15T10:06:00.000Z	13.1	3440	3360.33	4358.33	4458.67	3.44	3.36033	4.35833	4.45867
2017-06-15T10:07:00.000Z	13.1167	3434.5	3367.5	4357.75	4454.75	3.4345	3.3675	4.35775	4.45475
2017-06-15T10:08:00.000Z	13.1333	3425.25	3390.25	4334.5	4420.25	3.42525	3.39025	4.3345	4.42025
2017-06-15T10:09:00.000Z	13.15	3345	3361	4220.33	4301.67	3.345	3.361	4.22033	4.30167
2017-06-15T10:10:00.000Z	13.1667	3366.75	3393.75	4272.25	4349.5	3.36675	3.39375	4.27225	4.3495
2017-06-15T10:11:00.000Z	13.1833	3377	3419	4279	4356.75	3.377	3.419	4.279	4.35675
2017-06-15T10:12:00.000Z	13.2	3385.5	3431.75	4295.25	4374.75	3.3855	3.43175	4.29525	4.37475
2017-06-15T10:13:00.000Z	13.2167	3389.25	3429.5	4340	4417	3.38925	3.4295	4.34	4.417
2017-06-15T10:14:00.000Z	13.2333	3367.33	3431.67	4352.67	4432	3.36733	3.43167	4.35267	4.432
2017-06-15T10:15:00.000Z	13.25	3364.25	3441.75	4355.5	4439.5	3.36425	3.44175	4.3555	4.4395
2017-06-15T10:16:00.000Z	13.2667	3293.25	3473.75	4304	4375.5	3.29325	3.47375	4.304	4.3755
2017-06-15T10:17:00.000Z	13.2833	3350.75	3477	4324.5	4401	3.35075	3.477	4.3245	4.401
2017-06-15T10:18:00.000Z	13.3	3354.33	3440.33	4363	4447	3.35433	3.44033	4.363	4.447
2017-06-15T10:19:00.000Z	13.3167	3352.25	3452.75	4368.75	4455.25	3.35225	3.45275	4.36875	4.45525
2017-06-15T10:20:00.000Z	13.3333	3347.25	3459.25	4368.5	4453.25	3.34725	3.45925	4.3685	4.45325
2017-06-15T10:21:00.000Z	13.35	3343.25	3478.75	4378.67	4457.67	3.34325	3.47875	4.37867	4.45767
2017-06-15T10:22:00.000Z	13.3667	3332.5	3493	4367.25	4436.25	3.3325	3.493	4.36725	4.43625
2017-06-15T10:23:00.000Z	13.3833	3323.67	3480	4348.75	4438.75	3.32367	3.48	4.34875	4.43875
2017-06-15T10:24:00.000Z	13.4	3307.25	3527.25	4336.5	4410	3.30725	3.52725	4.3365	4.41
2017-06-15T10:25:00.000Z	13.4167	3287.75	3532	4327.67	4407.67	3.28775	3.532	4.32767	4.40767
2017-06-15T10:26:00.000Z	13.4333	3255	3514.33	4306.75	4385	3.255	3.51433	4.30675	4.385
2017-06-15T10:27:00.000Z	13.45	3258	3551.25	4335.75	4414.75	3.258	3.55125	4.33575	4.41475
2017-06-15T10:28:00.000Z	13.4667	3197.25	3540.75	4228.5	4307.25	3.19725	3.54075	4.2285	4.30725
2017-06-15T10:29:00.000Z	13.4833	3099	3455	4140	4210	3.099	3.455	4.14	4.21
2017-06-15T10:30:00.000Z	13.5	3156	3532.67	4212.33	4284	3.156	3.53267	4.21233	4.284
2017-06-15T10:31:00.000Z	13.5167	3173.5	3558.75	4247.75	4323.25	3.1735	3.55875	4.24775	4.32325
2017-06-15T10:32:00.000Z	13.5333	3136.75	3528	4195.75	4269.25	3.13675	3.528	4.19575	4.26925
2017-06-15T10:33:00.000Z	13.55	3097.75	3504.75	4167.5	4238.75	3.09775	3.50475	4.1675	4.23875
2017-06-15T10:34:00.000Z	13.5667	3144.75	3578.25	4009.67	4311.67	3.14475	3.57825	4.00967	4.31167
2017-06-15T10:35:00.000Z	13.5833	3153.33	3612	4265	4338.25	3.15333	3.612	4.265	4.33825
2017-06-15T10:36:00.000Z	13.6	3129.75	3591.75	4244	4316	3.12975	3.59175	4.244	4.316
2017-06-15T10:37:00.000Z	13.6167	3213.5	3590.75	4357.75	4462.5	3.2135	3.59075	4.35775	4.4625
2017-06-15T10:38:00.000Z	13.6333	3199.25	3599.75	4358	4457.25	3.19925	3.59975	4.358	4.45725
2017-06-15T10:39:00.000Z	13.65	3184	3614.5	4360	4452	3.184	3.6145	4.36	4.452
2017-06-15T10:40:00.000Z	13.6667	3185	3634.67	4372.67	4462.67	3.185	3.63467	4.37267	4.46267
2017-06-15T10:41:00.000Z	13.6833	3165	3633	4354.5	4459	3.165	3.633	4.3545	4.459
2017-06-15T10:42:00.000Z	13.7	3148.5	3643.75	4349	4455.5	3.1485	3.64375	4.349	4.4555
2017-06-15T10:43:00.000Z	13.7167	3146.75	3660	4350.25	4461	3.14675	3.66	4.35025	4.461
2017-06-15T10:44:00.000Z	13.7333	3137.5	3652.75	4348.33	4451.33	3.1375	3.65275	4.34833	4.45133
2017-06-15T10:45:00.000Z	13.75	3139	3673.67	4367.75	4459	3.139	3.67367	4.36775	4.459
2017-06-15T10:46:00.000Z	13.7667	3127	3671.33	4364	4454.25	3.127	3.67133	4.364	4.45425
2017-06-15T10:47:00.000Z	13.7833	3133.25	3670	4364.75	4449.5	3.13325	3.67	4.36475	4.4495
2017-06-15T10:48:00.000Z	13.8	3133.5	3664.25	4359	4443	3.1335	3.66425	4.359	4.443
2017-06-15T10:49:00.000Z	13.8167	3126.67	3669.33	4353	4430.75	3.12667	3.66933	4.353	4.43075
2017-06-15T10:50:00.000Z	13.8333	3124.75	3707.25	4346.25	4421.75	3.12475	3.70725	4.34625	4.42175
2017-06-15T10:51:00.000Z	13.85	3113	3704.75	4349.5	4425.75	3.113	3.70475	4.3495	4.42575
2017-06-15T10:52:00.000Z	13.8667	3107.5	3715.75	4351.5	4425.75	3.1075	3.71575	4.3515	4.42575
2017-06-15T10:53:00.000Z	13.8833	3098	3708.75	4345.33	4420.67	3.098	3.70875	4.34533	4.42067
2017-06-15T10:54:00.000Z	13.9	3091.67	3730.67	4336	4412.75	3.09167	3.73067	4.336	4.41275
2017-06-15T10:55:00.000Z	13.9167	3083.5	3745	4337.5	4411	3.0835	3.745	4.3375	4.411
2017-06-15T10:56:00.000Z	13.9333	3070	3757.25	4332.5	4408.5	3.07	3.75725	4.3325	4.4085
2017-06-15T10:57:00.000Z	13.95	3061.25	3761.5	4331.25	4408.25	3.06125	3.7615	4.33125	4.40825
2017-06-15T10:58:00.000Z	13.9667	3049.75	3786.25	4329	4407.33	3.04975	3.78625	4.329	4.40733
2017-06-15T10:59:00.000Z	13.9833	3033.67	3798.67	4320.5	4397	3.03367	3.79867	4.3205	4.397
2017-06-15T11:00:00.000Z	14	3020.5	3806.25	4316.25	4397	3.0205	3.80625	4.31625	4.397
2017-06-15T11:01:00.000Z	14.0167	3005.75	3807.5	4321.5	4404.75	3.00575	3.8075	4.3215	4.40475
2017-06-15T11:02:00.000Z	14.0333	3004.5	3843.25	4315.75	4401.5	3.0045	3.84325	4.31575	4.4015
2017-06-15T11:03:00.000Z	14.05	2992.67	3835	4313.33	4395	2.99267	3.835	4.31333	4.395
2017-06-15T11:04:00.000Z	14.0667	2977.5	3841	4316.75	4406.75	2.9775	3.841	4.31675	4.40675
2017-06-15T11:05:00.000Z	14.0833	2962	3850.75	4328.5	4420.25	2.962	3.85075	4.3285	4.42025
2017-06-15T11:06:00.000Z	14.1	2952	3860	4326.5	4416.25	2.952	3.86	4.3265	4.41625
2017-06-15T11:07:00.000Z	14.1167	2941.25	3894.75	4320.67	4408.67	2.94125	3.89475	4.32067	4.40867
2017-06-15T11:08:00.000Z	14.1333	2936.33	3885.33	4313	4396.5	2.93633	3.88533	4.313	4.3965
2017-06-15T11:09:00.000Z	14.15	2921.25	3907.25	4308	4391.75	2.92125	3.90725	4.308	4.39175
2017-06-15T11:10:00.000Z	14.1667	2916	3919.25	4314.75	4395.5	2.916	3.91925	4.31475	4.3955
2017-06-15T11:11:00.000Z	14.1833	2908.5	3925	4321	4400.25	2.9085	3.925	4.321	4.40025
2017-06-15T11:12:00.000Z	14.2	2890.33	3924.67	4111.67	4378	2.89033	3.92467	4.11167	4.378
2017-06-15T11:13:00.000Z	14.2167	2880.75	3930.75	4292.25	4370.25	2.88075	3.93075	4.29225	4.37025
2017-06-15T11:14:00.000Z	14.2333	2871.75	3933.75	4284.5	4364.25	2.87175	3.93375	4.2845	4.36425
2017-06-15T11:15:00.000Z	14.25	2855	3831	4271	4350.75	2.855	3.831	4.271	4.35075
2017-06-15T11:16:00.000Z	14.2667	2841.5	3943	4260	4336	2.8415	3.943	4.26	4.336
2017-06-15T11:17:00.000Z	14.2833	2833.33	3950.67	4251.75	4325.5	2.83333	3.95067	4.25175	4.3255
2017-06-15T11:18:00.000Z	14.3	2819.25	3965	4238	4318.5	2.81925	3.965	4.238	4.3185
2017-06-15T11:19:00.000Z	14.3167	2803.25	3969.5	4230	4309	2.80325	3.9695	4.23	4.309
2017-06-15T11:20:00.000Z	14.3333	2794.5	3980.5	4224.75	4306	2.7945	3.9805	4.22475	4.306
2017-06-15T11:21:00.000Z	14.35	2785.5	3972.25	4216.67	4301.67	2.7855	3.97225	4.21667	4.30167
2017-06-15T11:22:00.000Z	14.3667	2776	3964	4213.5	4294.75	2.776	3.964	4.2135	4.29475
2017-06-15T11:23:00.000Z	14.3833	2765.5	3960.75	4200.5	4281.25	2.7655	3.96075	4.2005	4.28125
2017-06-15T11:24:00.000Z	14.4	2751.25	3955.5	4197.33	4277.33	2.75125	3.9555	4.19733	4.27733
2017-06-15T11:25:00.000Z	14.4167	2745	3955.75	4068	4268	2.745	3.95575	4.068	4.268
2017-06-15T11:26:00.000Z	14.4333	2737	3948.67	4192	4265.67	2.737	3.94867	4.192	4.26567
2017-06-15T11:27:00.000Z	14.45	2726.25	3946	4185	4259.25	2.72625	3.946	4.185	4.25925
2017-06-15T11:28:00.000Z	14.4667	2711.25	3811.75	4191	4268.25	2.71125	3.81175	4.191	4.26825
2017-06-15T11:29:00.000Z	14.4833	2702.5	4003.5	4202.25	4283.25	2.7025	4.0035	4.20225	4.28325
2017-06-15T11:30:00.000Z	14.5	2693.25	4033.25	4203.67	4284.67	2.69325	4.03325	4.20367	4.28467
2017-06-15T11:31:00.000Z	14.5167	2683.33	4051.67	4205.5	4287.25	2.68333	4.05167	4.2055	4.28725
2017-06-15T11:32:00.000Z	14.5333	2670.5	4056	4199.5	4279.75	2.6705	4.056	4.1995	4.27975
2017-06-15T11:33:00.000Z	14.55	2662	4051.25	4194.25	4274.25	2.662	4.05125	4.19425	4.27425
2017-06-15T11:34:00.000Z	14.5667	2643.75	4037	4182	4262.75	2.64375	4.037	4.182	4.26275
2017-06-15T11:35:00.000Z	14.5833	2633	4039	4170.67	4252	2.633	4.039	4.17067	4.252
2017-06-15T11:36:00.000Z	14.6	2621.33	4043.67	4164	4248	2.62133	4.04367	4.164	4.248
2017-06-15T11:37:00.000Z	14.6167	2609.75	4051.75	4161.25	4242.75	2.60975	4.05175	4.16125	4.24275
2017-06-15T11:38:00.000Z	14.6333	2597	4043.5	4150	4228.75	2.597	4.0435	4.15	4.22875
2017-06-15T11:39:00.000Z	14.65	2579.67	4027.33	4127.33	4205.67	2.57967	4.02733	4.12733	4.20567
2017-06-15T11:40:00.000Z	14.6667	2565.25	4016.75	4119.75	4193.75	2.56525	4.01675	4.11975	4.19375
2017-06-15T11:41:00.000Z	14.6833	2558.67	4022	4113	4191.5	2.55867	4.022	4.113	4.1915
2017-06-15T11:42:00.000Z	14.7	2548.25	4016	4104.25	4184.25	2.54825	4.016	4.10425	4.18425
2017-06-15T11:43:00.000Z	14.7167	2539	4025.75	4104	4181.75	2.539	4.02575	4.104	4.18175
2017-06-15T11:44:00.000Z	14.7333	2529.25	4026	4100.67	4180	2.52925	4.026	4.10067	4.18
2017-06-15T11:45:00.000Z	14.75	2513.25	4039	4097	4177	2.51325	4.039	4.097	4.177
2017-06-15T11:46:00.000Z	14.7667	2499	4059.33	4100.5	4183	2.499	4.05933	4.1005	4.183
2017-06-15T11:47:00.000Z	14.7833	2498.25	4064	4102	4182.25	2.49825	4.064	4.102	4.18225
2017-06-15T11:48:00.000Z	14.8	2489.75	4062.5	4099.67	4178.67	2.48975	4.0625	4.09967	4.17867
2017-06-15T11:49:00.000Z	14.8167	2476.5	4051	4084.25	4163.5	2.4765	4.051	4.08425	4.1635
2017-06-15T11:50:00.000Z	14.8333	2461	4040	4067.25	4145.75	2.461	4.04	4.06725	4.14575
2017-06-15T11:51:00.000Z	14.85	2450.5	4043.75	4065	4145.5	2.4505	4.04375	4.065	4.1455
2017-06-15T11:52:00.000Z	14.8667	2417.25	4054	4062.5	4141	2.41725	4.054	4.0625	4.141
2017-06-15T11:53:00.000Z	14.8833	2420	4060	4052	4129.67	2.42	4.06	4.052	4.12967
2017-06-15T11:54:00.000Z	14.9	2406	4061	4042.25	4118	2.406	4.061	4.04225	4.118
2017-06-15T11:55:00.000Z	14.9167	2390.67	4063	4034.5	4107.5	2.39067	4.063	4.0345	4.1075
2017-06-15T11:56:00.000Z	14.9333	2382	4068.25	4026.75	4097.5	2.382	4.06825	4.02675	4.0975
2017-06-15T11:57:00.000Z	14.95	2367.25	4063.5	4016.25	4086.5	2.36725	4.0635	4.01625	4.0865
2017-06-15T11:58:00.000Z	14.9667	2350.25	4051.5	4009.33	4078.67	2.35025	4.0515	4.00933	4.07867
2017-06-15T11:59:00.000Z	14.9833	2335	4046	3998.5	4069.5	2.335	4.046	3.9985	4.0695
2017-06-15T12:00:00.000Z	15	2326.67	4045.67	3989.5	4060.75	2.32667	4.04567	3.9895	4.06075
2017-06-15T12:01:00.000Z	15.0167	2317.25	4055.75	3979.5	4051	2.31725	4.05575	3.9795	4.051
2017-06-15T12:02:00.000Z	15.0333	2301	4064	3972.67	4046.67	2.301	4.064	3.97267	4.04667
2017-06-15T12:03:00.000Z	15.05	2287	4082.25	3975.5	4051.75	2.287	4.08225	3.9755	4.05175
2017-06-15T12:04:00.000Z	15.0667	2273	4080.67	3963.75	4040	2.273	4.08067	3.96375	4.04
2017-06-15T12:05:00.000Z	15.0833	2217.75	4091.75	3958.5	4039	2.21775	4.09175	3.9585	4.039
2017-06-15T12:06:00.000Z	15.1	2253	4104	3960	4038.25	2.253	4.104	3.96	4.03825
2017-06-15T12:07:00.000Z	15.1167	2242	4118.25	3957.67	4034	2.242	4.11825	3.95767	4.034
2017-06-15T12:08:00.000Z	15.1333	2229.25	4143.75	3937.25	4030.25	2.22925	4.14375	3.93725	4.03025
2017-06-15T12:09:00.000Z	15.15	2216.33	4146.67	3948.5	4025	2.21633	4.14667	3.9485	4.025
2017-06-15T12:10:00.000Z	15.1667	2199.75	4139.75	3937	4012	2.19975	4.13975	3.937	4.012
2017-06-15T12:11:00.000Z	15.1833	2184.25	4133	3924.25	3997.75	2.18425	4.133	3.92425	3.99775
2017-06-15T12:12:00.000Z	15.2	2169	4134	3914	3984.33	2.169	4.134	3.914	3.98433
2017-06-15T12:13:00.000Z	15.2167	2156.5	4139.25	3908	3979.5	2.1565	4.13925	3.908	3.9795
2017-06-15T12:14:00.000Z	15.2333	2149	4151.67	3912.25	3983.5	2.149	4.15167	3.91225	3.9835
2017-06-15T12:15:00.000Z	15.25	2137.75	4161.75	3916.75	3988.5	2.13775	4.16175	3.91675	3.9885
2017-06-15T12:16:00.000Z	15.2667	2121.25	4168	3918.67	3991.67	2.12125	4.168	3.91867	3.99167
2017-06-15T12:17:00.000Z	15.2833	2059.75	4155.25	3910.75	3967	2.05975	4.15525	3.91075	3.967
2017-06-15T12:18:00.000Z	15.3	2095	4139.25	3888.5	3958	2.095	4.13925	3.8885	3.958
2017-06-15T12:19:00.000Z	15.3167	2079.67	4120	3868.75	3938.25	2.07967	4.12	3.86875	3.93825
2017-06-15T12:20:00.000Z	15.3333	2067	4121.25	3859	3928	2.067	4.12125	3.859	3.928
2017-06-15T12:21:00.000Z	15.35	2055.75	4147.75	3852.33	3921	2.05575	4.14775	3.85233	3.921
2017-06-15T12:22:00.000Z	15.3667	2046.5	4173.75	3852.75	3921.5	2.0465	4.17375	3.85275	3.9215
2017-06-15T12:23:00.000Z	15.3833	2034.67	4187	3849.5	3918.75	2.03467	4.187	3.8495	3.91875
2017-06-15T12:24:00.000Z	15.4	2022.5	4195	3846.75	3913.5	2.0225	4.195	3.84675	3.9135
2017-06-15T12:25:00.000Z	15.4167	2007	4204.5	3838	3905.25	2.007	4.2045	3.838	3.90525
2017-06-15T12:26:00.000Z	15.4333	1993.5	4214	3831.67	3899	1.9935	4.214	3.83167	3.899
2017-06-15T12:27:00.000Z	15.45	1974.5	4214.75	3824.5	3896.25	1.9745	4.21475	3.8245	3.89625
2017-06-15T12:28:00.000Z	15.4667	1963.33	4221.33	3815.5	3886.5	1.96333	4.22133	3.8155	3.8865
2017-06-15T12:29:00.000Z	15.4833	1949.5	4198	3801.25	3869.75	1.9495	4.198	3.80125	3.86975
2017-06-15T12:30:00.000Z	15.5	1936.75	4182.75	3793.33	3862.67	1.93675	4.18275	3.79333	3.86267
2017-06-15T12:31:00.000Z	15.5167	1914.75	4173.5	3792.5	3859	1.91475	4.1735	3.7925	3.859
2017-06-15T12:32:00.000Z	15.5333	1916.33	4159.33	3782.5	3849	1.91633	4.15933	3.7825	3.849
2017-06-15T12:33:00.000Z	15.55	1904.75	4148.25	3767.5	3833.5	1.90475	4.14825	3.7675	3.8335
2017-06-15T12:34:00.000Z	15.5667	1888	4131.25	3751.75	3817.5	1.888	4.13125	3.75175	3.8175
2017-06-15T12:35:00.000Z	15.5833	1876	4120.25	3743	3808	1.876	4.12025	3.743	3.808
2017-06-15T12:36:00.000Z	15.6	1865	4111.5	3734.75	3798.75	1.865	4.1115	3.73475	3.79875
2017-06-15T12:37:00.000Z	15.6167	1852.33	4104.33	3722.5	3786	1.85233	4.10433	3.7225	3.786
2017-06-15T12:38:00.000Z	15.6333	1840	4097.25	3707	3768	1.84	4.09725	3.707	3.768
2017-06-15T12:39:00.000Z	15.65	1825	4092.25	3699.5	3760.5	1.825	4.09225	3.6995	3.7605
2017-06-15T12:40:00.000Z	15.6667	1810	4098.25	3692	3753	1.81	4.09825	3.692	3.753
2017-06-15T12:41:00.000Z	15.6833	1795.75	4101	3683.25	3742.5	1.79575	4.101	3.68325	3.7425
2017-06-15T12:42:00.000Z	15.7	1781	4094	3676	3737.25	1.781	4.094	3.676	3.73725
2017-06-15T12:43:00.000Z	15.7167	1776	4094.25	3671.5	3730.5	1.776	4.09425	3.6715	3.7305
2017-06-15T12:44:00.000Z	15.7333	1760	4090.25	3659.67	3720	1.76	4.09025	3.65967	3.72
2017-06-15T12:45:00.000Z	15.75	1745	4075.5	3646.5	3705.25	1.745	4.0755	3.6465	3.70525
2017-06-15T12:46:00.000Z	15.7667	1728.5	4068.25	3632.5	3688.5	1.7285	4.06825	3.6325	3.6885
2017-06-15T12:47:00.000Z	15.7833	1714.67	4068.33	3617.5	3673.25	1.71467	4.06833	3.6175	3.67325
2017-06-15T12:48:00.000Z	15.8	1701.75	4104	3601.25	3662.75	1.70175	4.104	3.60125	3.66275
2017-06-15T12:49:00.000Z	15.8167	1685	4126.5	3593.67	3652	1.685	4.1265	3.59367	3.652
2017-06-15T12:50:00.000Z	15.8333	1670.25	4125	3587.5	3646.5	1.67025	4.125	3.5875	3.6465
2017-06-15T12:51:00.000Z	15.85	1657.33	4114.33	3576.75	3635	1.65733	4.11433	3.57675	3.635
2017-06-15T12:52:00.000Z	15.8667	1641.75	4100.5	3552.75	3611.75	1.64175	4.1005	3.55275	3.61175
2017-06-15T12:53:00.000Z	15.8833	1626	4090.25	3542.67	3603.67	1.626	4.09025	3.54267	3.60367
2017-06-15T12:54:00.000Z	15.9	1609.5	4084.75	3537.75	3596.75	1.6095	4.08475	3.53775	3.59675
2017-06-15T12:55:00.000Z	15.9167	1599.5	4092.25	3533.75	3594.75	1.5995	4.09225	3.53375	3.59475
2017-06-15T12:56:00.000Z	15.9333	1588.67	4088	3528.5	3587.5	1.58867	4.088	3.5285	3.5875
2017-06-15T12:57:00.000Z	15.95	1576.5	4078.5	3520.33	3579.33	1.5765	4.0785	3.52033	3.57933
2017-06-15T12:58:00.000Z	15.9667	1566	4065	3515.75	3573.5	1.566	4.065	3.51575	3.5735
2017-06-15T12:59:00.000Z	15.9833	1550.75	4059	3506.75	3563.5	1.55075	4.059	3.50675	3.5635
2017-06-15T13:00:00.000Z	16	1536.67	4052.33	3496	3551	1.53667	4.05233	3.496	3.551
2017-06-15T13:01:00.000Z	16.0167	1520.25	4025.75	3489.25	3543.75	1.52025	4.02575	3.48925	3.54375
2017-06-15T13:02:00.000Z	16.0333	1508	4066	3478.33	3533.67	1.508	4.066	3.47833	3.53367
2017-06-15T13:03:00.000Z	16.05	1492.75	4068	3466.75	3519.25	1.49275	4.068	3.46675	3.51925
2017-06-15T13:04:00.000Z	16.0667	1474.25	4079	3394.75	3510.25	1.47425	4.079	3.39475	3.51025
2017-06-15T13:05:00.000Z	16.0833	1460.33	4084	3443	3499.75	1.46033	4.084	3.443	3.49975
2017-06-15T13:06:00.000Z	16.1	1449.25	4082	3435.75	3490.25	1.44925	4.082	3.43575	3.49025
2017-06-15T13:07:00.000Z	16.1167	1433.25	4079.25	3425.67	3479.67	1.43325	4.07925	3.42567	3.47967
2017-06-15T13:08:00.000Z	16.1333	1419.75	4089	3411.25	3467.25	1.41975	4.089	3.41125	3.46725
2017-06-15T13:09:00.000Z	16.15	1406.67	4088.67	3397.25	3455	1.40667	4.08867	3.39725	3.455
2017-06-15T13:10:00.000Z	16.1667	1392.75	4078.75	3380.5	3436.25	1.39275	4.07875	3.3805	3.43625
2017-06-15T13:11:00.000Z	16.1833	1376.5	4066	3371	3424.5	1.3765	4.066	3.371	3.4245
2017-06-15T13:12:00.000Z	16.2	1363.25	4078	3366.25	3422	1.36325	4.078	3.36625	3.422
2017-06-15T13:13:00.000Z	16.2167	1347	4090.5	3364.75	3424	1.347	4.0905	3.36475	3.424
2017-06-15T13:14:00.000Z	16.2333	1337.33	4089	3348.25	3409	1.33733	4.089	3.34825	3.409
2017-06-15T13:15:00.000Z	16.25	1322.5	4075.25	3327.25	3387	1.3225	4.07525	3.32725	3.387
2017-06-15T13:16:00.000Z	16.2667	1308.25	4074	3315	3373.67	1.30825	4.074	3.315	3.37367
2017-06-15T13:17:00.000Z	16.2833	1293	4071.5	3304.25	3362.75	1.293	4.0715	3.30425	3.36275
2017-06-15T13:18:00.000Z	16.3	1279	4073.33	3289	3345.25	1.279	4.07333	3.289	3.34525
2017-06-15T13:19:00.000Z	16.3167	1262.75	4077	3277.25	3332.25	1.26275	4.077	3.27725	3.33225
2017-06-15T13:20:00.000Z	16.3333	1247.5	4064.25	3266.75	3319.5	1.2475	4.06425	3.26675	3.3195
2017-06-15T13:21:00.000Z	16.35	1235.5	4070	3262.67	3318	1.2355	4.07	3.26267	3.318
2017-06-15T13:22:00.000Z	16.3667	1224.67	4074	3257.5	3309.75	1.22467	4.074	3.2575	3.30975
2017-06-15T13:23:00.000Z	16.3833	1213.5	4071	3247.5	3300.25	1.2135	4.071	3.2475	3.30025
2017-06-15T13:24:00.000Z	16.4	1198.75	4062	3235	3287	1.19875	4.062	3.235	3.287
2017-06-15T13:25:00.000Z	16.4167	1181.5	4047.25	3220	3271.33	1.1815	4.04725	3.22	3.27133
2017-06-15T13:26:00.000Z	16.4333	1169	4045.75	3205.25	3255.75	1.169	4.04575	3.20525	3.25575
2017-06-15T13:27:00.000Z	16.45	1155.33	4053.33	3193.75	3246	1.15533	4.05333	3.19375	3.246
2017-06-15T13:28:00.000Z	16.4667	1143	4063.75	3186	3240	1.143	4.06375	3.186	3.24
2017-06-15T13:29:00.000Z	16.4833	1128.5	4075.5	3173	3227.5	1.1285	4.0755	3.173	3.2275
2017-06-15T13:30:00.000Z	16.5	1114	4075.25	3161.67	3217.67	1.114	4.07525	3.16167	3.21767
2017-06-15T13:31:00.000Z	16.5167	1099.5	4077	3147.5	3202.5	1.0995	4.077	3.1475	3.2025
2017-06-15T13:32:00.000Z	16.5333	1087.67	4079.33	3132.5	3185.25	1.08767	4.07933	3.1325	3.18525
2017-06-15T13:33:00.000Z	16.55	1073.25	4071.75	3115.25	3169	1.07325	4.07175	3.11525	3.169
2017-06-15T13:34:00.000Z	16.5667	1059	4079	3104.75	3157.25	1.059	4.079	3.10475	3.15725
2017-06-15T13:35:00.000Z	16.5833	1046	4082.25	3099.33	3149.67	1.046	4.08225	3.09933	3.14967
2017-06-15T13:36:00.000Z	16.6	1032.67	4062	3085	3134.5	1.03267	4.062	3.085	3.1345
2017-06-15T13:37:00.000Z	16.6167	1020.5	4047	3068.25	3118	1.0205	4.047	3.06825	3.118
2017-06-15T13:38:00.000Z	16.6333	1006	4055	3063.67	3113.33	1.006	4.055	3.06367	3.11333
2017-06-15T13:39:00.000Z	16.65	993	4063	3057	3107.67	0.993	4.063	3.057	3.10767
2017-06-15T13:40:00.000Z	16.6667	980	4061.33	3043.5	3090.75	0.98	4.06133	3.0435	3.09075
2017-06-15T13:41:00.000Z	16.6833	969.25	4048.25	3026.75	3073.5	0.96925	4.04825	3.02675	3.0735
2017-06-15T13:42:00.000Z	16.7	954.5	4046.75	3010.75	3057.75	0.9545	4.04675	3.01075	3.05775
2017-06-15T13:43:00.000Z	16.7167	939.5	4037	2997.75	3043.25	0.9395	4.037	2.99775	3.04325
2017-06-15T13:44:00.000Z	16.7333	924.25	4017.5	2986	3029.33	0.92425	4.0175	2.986	3.02933
2017-06-15T13:45:00.000Z	16.75	915.333	4011.67	2975.5	3017.25	0.915333	4.01167	2.9755	3.01725
2017-06-15T13:46:00.000Z	16.7667	903	4012.5	2962.67	3007	0.903	4.0125	2.96267	3.007
2017-06-15T13:47:00.000Z	16.7833	889.75	4025.75	2953.25	2997.25	0.88975	4.02575	2.95325	2.99725
2017-06-15T13:48:00.000Z	16.8	876.75	4013.75	2941.5	2984.75	0.87675	4.01375	2.9415	2.98475
2017-06-15T13:49:00.000Z	16.8167	864.667	4008.67	2925.67	2969.67	0.864667	4.00867	2.92567	2.96967
2017-06-15T13:50:00.000Z	16.8333	852.75	3994.75	2910.75	2953.75	0.85275	3.99475	2.91075	2.95375
2017-06-15T13:51:00.000Z	16.85	838.75	3976	2895.25	2937.75	0.83875	3.976	2.89525	2.93775
2017-06-15T13:52:00.000Z	16.8667	827	3954.5	2877.25	2920.75	0.827	3.9545	2.87725	2.92075
2017-06-15T13:53:00.000Z	16.8833	812	3937.25	2858.5	2899.5	0.812	3.93725	2.8585	2.8995
2017-06-15T13:54:00.000Z	16.9	801	3928.33	2846	2885.25	0.801	3.92833	2.846	2.88525
2017-06-15T13:55:00.000Z	16.9167	789.5	3921	2830	2872	0.7895	3.921	2.83	2.872
2017-06-15T13:56:00.000Z	16.9333	759	3910	2817.5	2859.25	0.759	3.91	2.8175	2.85925
2017-06-15T13:57:00.000Z	16.95	764.5	3907.25	2806	2845.5	0.7645	3.90725	2.806	2.8455
2017-06-15T13:58:00.000Z	16.9667	751.75	3906	2793.67	2833.67	0.75175	3.906	2.79367	2.83367
2017-06-15T13:59:00.000Z	16.9833	741.333	3902.33	2782.25	2820.25	0.741333	3.90233	2.78225	2.82025
2017-06-15T14:00:00.000Z	17	730.75	3902.25	2769.75	2808.75	0.73075	3.90225	2.76975	2.80875
2017-06-15T14:01:00.000Z	17.0167	717.25	3911	2758.33	2798.33	0.71725	3.911	2.75833	2.79833
2017-06-15T14:02:00.000Z	17.0333	705	3912.75	2745.33	2784.67	0.705	3.91275	2.74533	2.78467
2017-06-15T14:03:00.000Z	17.05	691.333	3926.67	2732.25	2769.25	0.691333	3.92667	2.73225	2.76925
2017-06-15T14:04:00.000Z	17.0667	682.5	3933.25	2721.75	2758	0.6825	3.93325	2.72175	2.758
2017-06-15T14:05:00.000Z	17.0833	669.75	3931.25	2705.25	2741	0.66975	3.93125	2.70525	2.741
2017-06-15T14:06:00.000Z	17.1	658.25	3943	2693	2730	0.65825	3.943	2.693	2.73
2017-06-15T14:07:00.000Z	17.1167	646.25	3971	2692	2729	0.64625	3.971	2.692	2.729
2017-06-15T14:08:00.000Z	17.1333	636.667	3977	2686	2721.5	0.636667	3.977	2.686	2.7215
2017-06-15T14:09:00.000Z	17.15	622.75	3964.25	2671	2708	0.62275	3.96425	2.671	2.708
2017-06-15T14:10:00.000Z	17.1667	614	3960.75	2656.25	2693.5	0.614	3.96075	2.65625	2.6935
2017-06-15T14:11:00.000Z	17.1833	601.5	3951.75	2638.67	2675.33	0.6015	3.95175	2.63867	2.67533
2017-06-15T14:12:00.000Z	17.2	591.667	3938.33	2626.75	2663.25	0.591667	3.93833	2.62675	2.66325
2017-06-15T14:13:00.000Z	17.2167	582	3924.25	2610.75	2647	0.582	3.92425	2.61075	2.647
2017-06-15T14:14:00.000Z	17.2333	571.5	3929.75	2599	2634.75	0.5715	3.92975	2.599	2.63475
2017-06-15T14:15:00.000Z	17.25	559.5	3919.75	2582	2618	0.5595	3.91975	2.582	2.618
2017-06-15T14:16:00.000Z	17.2667	548.25	3899.5	2567.33	2601.33	0.54825	3.8995	2.56733	2.60133
2017-06-15T14:17:00.000Z	17.2833	537.5	3876	2550	2585.25	0.5375	3.876	2.55	2.58525
2017-06-15T14:18:00.000Z	17.3	530.5	3872.5	2535	2569.25	0.5305	3.8725	2.535	2.56925
2017-06-15T14:19:00.000Z	17.3167	519.5	3875.25	2523.5	2558	0.5195	3.87525	2.5235	2.558
2017-06-15T14:20:00.000Z	17.3333	508.25	3889.25	2512.67	2547.33	0.50825	3.88925	2.51267	2.54733
2017-06-15T14:21:00.000Z	17.35	498	3902	2499.5	2534	0.498	3.902	2.4995	2.534
2017-06-15T14:22:00.000Z	17.3667	491.5	3906	2487.25	2521	0.4915	3.906	2.48725	2.521
2017-06-15T14:23:00.000Z	17.3833	481.75	3895.5	2472	2506.5	0.48175	3.8955	2.472	2.5065
2017-06-15T14:24:00.000Z	17.4	471.333	3884.67	2459.75	2415.25	0.471333	3.88467	2.45975	2.41525
2017-06-15T14:25:00.000Z	17.4167	461.75	3880.25	2451.33	2484.33	0.46175	3.88025	2.45133	2.48433
2017-06-15T14:26:00.000Z	17.4333	452.667	3886.33	2437.5	2471	0.452667	3.88633	2.4375	2.471
2017-06-15T14:27:00.000Z	17.45	445	3880.75	2416	2449.25	0.445	3.88075	2.416	2.44925
2017-06-15T14:28:00.000Z	17.4667	436.25	3865.25	2400	2431.25	0.43625	3.86525	2.4	2.43125
2017-06-15T14:29:00.000Z	17.4833	427.5	3841.25	2384.67	2415.67	0.4275	3.84125	2.38467	2.41567
2017-06-15T14:30:00.000Z	17.5	418.667	3821.33	2370.5	2401.75	0.418667	3.82133	2.3705	2.40175
2017-06-15T14:31:00.000Z	17.5167	411.5	3809.5	2354.25	2381.5	0.4115	3.8095	2.35425	2.3815
2017-06-15T14:32:00.000Z	17.5333	402.75	3806.75	2337.5	2366.75	0.40275	3.80675	2.3375	2.36675
2017-06-15T14:33:00.000Z	17.55	393.75	3801.5	2320.25	2350	0.39375	3.8015	2.32025	2.35
2017-06-15T14:34:00.000Z	17.5667	384.75	3802.75	2306	2334.33	0.38475	3.80275	2.306	2.33433
2017-06-15T14:35:00.000Z	17.5833	379	3796.33	2292	2321.5	0.379	3.79633	2.292	2.3215
2017-06-15T14:36:00.000Z	17.6	371.5	3779.5	2276	2303.5	0.3715	3.7795	2.276	2.3035
2017-06-15T14:37:00.000Z	17.6167	364	3765.25	2258.75	2269	0.364	3.76525	2.25875	2.269
2017-06-15T14:38:00.000Z	17.6333	355.75	3753	2241.75	2267	0.35575	3.753	2.24175	2.267
2017-06-15T14:39:00.000Z	17.65	349	3739.33	2227	2252.67	0.349	3.73933	2.227	2.25267
2017-06-15T14:40:00.000Z	17.6667	312	3737.25	2212.75	2238.25	0.312	3.73725	2.21275	2.23825
2017-06-15T14:41:00.000Z	17.6833	336.25	3731.5	2198.25	2224.5	0.33625	3.7315	2.19825	2.2245
2017-06-15T14:42:00.000Z	17.7	328.75	3727.5	2182.5	2209.25	0.32875	3.7275	2.1825	2.20925
2017-06-15T14:43:00.000Z	17.7167	321.75	3729.75	2168.33	2194.33	0.32175	3.72975	2.16833	2.19433
2017-06-15T14:44:00.000Z	17.7333	315.667	3723	2152.5	2180.25	0.315667	3.723	2.1525	2.18025
2017-06-15T14:45:00.000Z	17.75	308.25	3727.5	2137.25	2165.25	0.30825	3.7275	2.13725	2.16525
2017-06-15T14:46:00.000Z	17.7667	301	3725.5	2120.5	2146.5	0.301	3.7255	2.1205	2.1465
2017-06-15T14:47:00.000Z	17.7833	295.75	3722.5	2105	2131.33	0.29575	3.7225	2.105	2.13133
2017-06-15T14:48:00.000Z	17.8	290.667	3722.33	2093.25	2119.5	0.290667	3.72233	2.09325	2.1195
2017-06-15T14:49:00.000Z	17.8167	285	3719.25	2081	2107.5	0.285	3.71925	2.081	2.1075
2017-06-15T14:50:00.000Z	17.8333	279.5	3720	2069.75	2095.75	0.2795	3.72	2.06975	2.09575
2017-06-15T14:51:00.000Z	17.85	273.5	3713	2052.5	2077.25	0.2735	3.713	2.0525	2.07725
2017-06-15T14:52:00.000Z	17.8667	263	3701.33	2036.33	2060.33	0.263	3.70133	2.03633	2.06033
2017-06-15T14:53:00.000Z	17.8833	263	3687	2022	2044.5	0.263	3.687	2.022	2.0445
2017-06-15T14:54:00.000Z	17.9	257.25	3666.5	2005.25	2026.75	0.25725	3.6665	2.00525	2.02675
2017-06-15T14:55:00.000Z	17.9167	253.25	3648	1985.5	2006.25	0.25325	3.648	1.9855	2.00625
2017-06-15T14:56:00.000Z	17.9333	248.25	3633.25	1969	1989	0.24825	3.63325	1.969	1.989
2017-06-15T14:57:00.000Z	17.95	245.667	3626	1953	1972.75	0.245667	3.626	1.953	1.97275
2017-06-15T14:58:00.000Z	17.9667	242.5	3612.75	1935.25	1954.5	0.2425	3.61275	1.93525	1.9545
2017-06-15T14:59:00.000Z	17.9833	237.75	3601.75	1914.5	1933.5	0.23775	3.60175	1.9145	1.9335
2017-06-15T15:00:00.000Z	18	232.667	3602	1898.75	1916.5	0.232667	3.602	1.89875	1.9165
2017-06-15T15:01:00.000Z	18.0167	230.667	3604	1884.67	1902	0.230667	3.604	1.88467	1.902
2017-06-15T15:02:00.000Z	18.0333	228	3601.33	1871.33	1889	0.228	3.60133	1.87133	1.889
2017-06-15T15:03:00.000Z	18.05	224.5	3603	1854	1871	0.2245	3.603	1.854	1.871
2017-06-15T15:04:00.000Z	18.0667	221.75	3592	1837	1854	0.22175	3.592	1.837	1.854
2017-06-15T15:05:00.000Z	18.0833	215	3573.25	1818.5	1834.75	0.215	3.57325	1.8185	1.83475
2017-06-15T15:06:00.000Z	18.1	215	3558.5	1805	1820.33	0.215	3.5585	1.805	1.82033
2017-06-15T15:07:00.000Z	18.1167	212.25	3540.5	1789.25	1804.5	0.21225	3.5405	1.78925	1.8045
2017-06-15T15:08:00.000Z	18.1333	210	3523	1770.75	1615.25	0.21	3.523	1.77075	1.61525
2017-06-15T15:09:00.000Z	18.15	207	3509.75	1753.5	1769	0.207	3.50975	1.7535	1.769
2017-06-15T15:10:00.000Z	18.1667	204	3503.5	1739.33	1755	0.204	3.5035	1.73933	1.755
2017-06-15T15:11:00.000Z	18.1833	201.667	3500.33	1726.25	1741	0.201667	3.50033	1.72625	1.741
2017-06-15T15:12:00.000Z	18.2	200.25	3487.75	1706.5	1721.5	0.20025	3.48775	1.7065	1.7215
2017-06-15T15:13:00.000Z	18.2167	199.5	3476	1689.25	1702.75	0.1995	3.476	1.68925	1.70275
2017-06-15T15:14:00.000Z	18.2333	198.75	3468.25	1671.75	1685	0.19875	3.46825	1.67175	1.685
2017-06-15T15:15:00.000Z	18.25	198.75	3467.25	1658.67	1671.67	0.19875	3.46725	1.65867	1.67167
2017-06-15T15:16:00.000Z	18.2667	198.333	3455.67	1642.25	1655.5	0.198333	3.45567	1.64225	1.6555
2017-06-15T15:17:00.000Z	18.2833	196.25	3440	1624.75	1637	0.19625	3.44	1.62475	1.637
2017-06-15T15:18:00.000Z	18.3	198.25	3426.5	1606.25	1618	0.19825	3.4265	1.60625	1.618
2017-06-15T15:19:00.000Z	18.3167	198.5	3412.5	1590.67	1602.33	0.1985	3.4125	1.59067	1.60233
2017-06-15T15:20:00.000Z	18.3333	198.667	3407	1574.25	1586	0.198667	3.407	1.57425	1.586
2017-06-15T15:21:00.000Z	18.35	198	3395.75	1560.5	1572	0.198	3.39575	1.5605	1.572
2017-06-15T15:22:00.000Z	18.3667	197.5	3386.75	1543	1553.25	0.1975	3.38675	1.543	1.55325
2017-06-15T15:23:00.000Z	18.3833	197.75	3389.5	1528.33	1539	0.19775	3.3895	1.52833	1.539
2017-06-15T15:24:00.000Z	18.4	197.25	3389.25	1514	1523.25	0.19725	3.38925	1.514	1.52325
2017-06-15T15:25:00.000Z	18.4167	196.667	3386.67	1496.5	1505.75	0.196667	3.38667	1.4965	1.50575
2017-06-15T15:26:00.000Z	18.4333	196.333	3389.33	1479.25	1487.5	0.196333	3.38933	1.47925	1.4875
2017-06-15T15:27:00.000Z	18.45	196	3378.33	1461	1469.75	0.196	3.37833	1.461	1.46975
2017-06-15T15:28:00.000Z	18.4667	195.5	3357.75	1445.67	1455	0.1955	3.35775	1.44567	1.455
2017-06-15T15:29:00.000Z	18.4833	193.25	3337.25	1429	1438.25	0.19325	3.33725	1.429	1.43825
2017-06-15T15:30:00.000Z	18.5	196	3327	1411.75	1420	0.196	3.327	1.41175	1.42
2017-06-15T15:31:00.000Z	18.5167	195.5	3316.25	1394.25	1402.75	0.1955	3.31625	1.39425	1.40275
2017-06-15T15:32:00.000Z	18.5333	196	3302.5	1377.75	1384.5	0.196	3.3025	1.37775	1.3845
2017-06-15T15:33:00.000Z	18.55	195	3287.5	1359	1365.67	0.195	3.2875	1.359	1.36567
2017-06-15T15:34:00.000Z	18.5667	195.333	3273	1345.5	1352.75	0.195333	3.273	1.3455	1.35275
2017-06-15T15:35:00.000Z	18.5833	194.5	3259.75	1326.5	1333.75	0.1945	3.25975	1.3265	1.33375
2017-06-15T15:36:00.000Z	18.6	194.25	3244.75	1309.25	1315.5	0.19425	3.24475	1.30925	1.3155
2017-06-15T15:37:00.000Z	18.6167	194.25	3234.25	1294	1300	0.19425	3.23425	1.294	1.3
2017-06-15T15:38:00.000Z	18.6333	194.667	3222.67	1278.75	1284.25	0.194667	3.22267	1.27875	1.28425
2017-06-15T15:39:00.000Z	18.65	193.75	3211.5	1262.75	1267.5	0.19375	3.2115	1.26275	1.2675
2017-06-15T15:40:00.000Z	18.6667	193.5	3198.75	1245.25	1250.75	0.1935	3.19875	1.24525	1.25075
2017-06-15T15:41:00.000Z	18.6833	193.25	3183	1228.67	1234	0.19325	3.183	1.22867	1.234
2017-06-15T15:42:00.000Z	18.7	193.667	3175.33	1213.75	1218.75	0.193667	3.17533	1.21375	1.21875
2017-06-15T15:43:00.000Z	18.7167	192	3176.5	1197	1201.5	0.192	3.1765	1.197	1.2015
2017-06-15T15:44:00.000Z	18.7333	192.5	3176.75	1181.5	1181.25	0.1925	3.17675	1.1815	1.18125
2017-06-15T15:45:00.000Z	18.75	192.5	3180.5	1166.67	1169.67	0.1925	3.1805	1.16667	1.16967
2017-06-15T15:46:00.000Z	18.7667	192	3172.67	1150.67	1154.33	0.192	3.17267	1.15067	1.15433
2017-06-15T15:47:00.000Z	18.7833	191.333	3164.67	1136.5	1140	0.191333	3.16467	1.1365	1.14
2017-06-15T15:48:00.000Z	18.8	188.75	3154.25	1120.5	1123	0.18875	3.15425	1.1205	1.123
2017-06-15T15:49:00.000Z	18.8167	190.75	3143	1103	1106	0.19075	3.143	1.103	1.106
2017-06-15T15:50:00.000Z	18.8333	190.25	3125.75	1087.33	1089.67	0.19025	3.12575	1.08733	1.08967
2017-06-15T15:51:00.000Z	18.85	190	3111.5	1070	1058.75	0.19	3.1115	1.07	1.05875
2017-06-15T15:52:00.000Z	18.8667	190	3099.25	1055.75	1057.5	0.19	3.09925	1.05575	1.0575
2017-06-15T15:53:00.000Z	18.8833	189.25	3092.25	1038.5	1039.5	0.18925	3.09225	1.0385	1.0395
2017-06-15T15:54:00.000Z	18.9	178.5	3090.25	1025	1025.67	0.1785	3.09025	1.025	1.02567
2017-06-15T15:55:00.000Z	18.9167	188.333	3077	1010	1009.75	0.188333	3.077	1.01	1.00975
2017-06-15T15:56:00.000Z	18.9333	188.5	3067.25	991.25	991.25	0.1885	3.06725	0.99125	0.99125
2017-06-15T15:57:00.000Z	18.95	187.5	3057	975	974	0.1875	3.057	0.975	0.974
2017-06-15T15:58:00.000Z	18.9667	186.75	3049.5	961.333	960	0.18675	3.0495	0.961333	0.96
2017-06-15T15:59:00.000Z	18.9833	187.333	3039	945.5	944.5	0.187333	3.039	0.9455	0.9445
2017-06-15T16:00:00.000Z	19	187.333	3028.67	930.25	928.5	0.187333	3.02867	0.93025	0.9285
2017-06-15T16:01:00.000Z	19.0167	185.25	3012	912.5	910.75	0.18525	3.012	0.9125	0.91075
2017-06-15T16:02:00.000Z	19.0333	186.25	3008.5	894.5	892.75	0.18625	3.0085	0.8945	0.89275
2017-06-15T16:03:00.000Z	19.05	184.75	2997	880.333	878.667	0.18475	2.997	0.880333	0.878667
2017-06-15T16:04:00.000Z	19.0667	183.5	2990.25	864.75	862	0.1835	2.99025	0.86475	0.862
2017-06-15T16:05:00.000Z	19.0833	182.667	2987.33	851	848.5	0.182667	2.98733	0.851	0.8485
2017-06-15T16:06:00.000Z	19.1	182.25	2983.75	835	831.5	0.18225	2.98375	0.835	0.8315
2017-06-15T16:07:00.000Z	19.1167	180.25	2881.25	819.75	815.5	0.18025	2.88125	0.81975	0.8155
2017-06-15T16:08:00.000Z	19.1333	182	2963.67	804.333	801.667	0.182	2.96367	0.804333	0.801667
2017-06-15T16:09:00.000Z	19.15	181.333	2954	790.75	787	0.181333	2.954	0.79075	0.787
2017-06-15T16:10:00.000Z	19.1667	181	2943.75	775.5	695	0.181	2.94375	0.7755	0.695
2017-06-15T16:11:00.000Z	19.1833	180.25	2935.75	758.5	755.25	0.18025	2.93575	0.7585	0.75525
2017-06-15T16:12:00.000Z	19.2	180.25	2928.75	746	741.667	0.18025	2.92875	0.746	0.741667
2017-06-15T16:13:00.000Z	19.2167	174.75	2913.75	732.25	727	0.17475	2.91375	0.73225	0.727
2017-06-15T16:14:00.000Z	19.2333	178.333	2904.67	715.75	711.5	0.178333	2.90467	0.71575	0.7115
2017-06-15T16:15:00.000Z	19.25	178	2892.25	700.5	695.5	0.178	2.89225	0.7005	0.6955
2017-06-15T16:16:00.000Z	19.2667	178.5	2881	684.25	678.75	0.1785	2.881	0.68425	0.67875
2017-06-15T16:17:00.000Z	19.2833	177.5	2866	672.667	667.667	0.1775	2.866	0.672667	0.667667
2017-06-15T16:18:00.000Z	19.3	177	2851.5	659	653.75	0.177	2.8515	0.659	0.65375
2017-06-15T16:19:00.000Z	19.3167	172.667	2688	644	638.5	0.172667	2.688	0.644	0.6385
2017-06-15T16:20:00.000Z	19.3333	175.5	2824	629.5	623.25	0.1755	2.824	0.6295	0.62325
2017-06-15T16:21:00.000Z	19.35	175.75	2806.75	616	610.333	0.17575	2.80675	0.616	0.610333
2017-06-15T16:22:00.000Z	19.3667	174.5	2790	562.5	595.75	0.1745	2.79	0.5625	0.59575
2017-06-15T16:23:00.000Z	19.3833	174.5	2774.5	589.5	582.75	0.1745	2.7745	0.5895	0.58275
2017-06-15T16:24:00.000Z	19.4	173.667	2765.67	574	568.5	0.173667	2.76567	0.574	0.5685
2017-06-15T16:25:00.000Z	19.4167	172.5	2751	559.5	554	0.1725	2.751	0.5595	0.554
2017-06-15T16:26:00.000Z	19.4333	172.75	2743.25	548	541.667	0.17275	2.74325	0.548	0.541667
2017-06-15T16:27:00.000Z	19.45	172	2734.25	536.75	529.25	0.172	2.73425	0.53675	0.52925
2017-06-15T16:28:00.000Z	19.4667	171.333	2727	522.75	515.5	0.171333	2.727	0.52275	0.5155
2017-06-15T16:29:00.000Z	19.4833	171.667	2719.33	509.25	502.75	0.171667	2.71933	0.50925	0.50275
2017-06-15T16:30:00.000Z	19.5	171.5	2707.5	497.667	491.667	0.1715	2.7075	0.497667	0.491667
2017-06-15T16:31:00.000Z	19.5167	167.75	2692.25	486.75	479.5	0.16775	2.69225	0.48675	0.4795
2017-06-15T16:32:00.000Z	19.5333	169.333	2680.67	473.5	466	0.169333	2.68067	0.4735	0.466
2017-06-15T16:33:00.000Z	19.55	169.5	2669.75	461	453.25	0.1695	2.66975	0.461	0.45325
2017-06-15T16:34:00.000Z	19.5667	168.25	2651.75	449.333	441.667	0.16825	2.65175	0.449333	0.441667
2017-06-15T16:35:00.000Z	19.5833	168	2637.25	437.75	430.25	0.168	2.63725	0.43775	0.43025
2017-06-15T16:36:00.000Z	19.6	168	2623	426	418.75	0.168	2.623	0.426	0.41875
2017-06-15T16:37:00.000Z	19.6167	167.667	2608.33	414.75	407	0.167667	2.60833	0.41475	0.407
2017-06-15T16:38:00.000Z	19.6333	166.75	2594.75	405	396.667	0.16675	2.59475	0.405	0.396667
2017-06-15T16:39:00.000Z	19.65	165.75	2580.25	394.5	386.5	0.16575	2.58025	0.3945	0.3865
2017-06-15T16:40:00.000Z	19.6667	166	2570	383.5	374.5	0.166	2.57	0.3835	0.3745
2017-06-15T16:41:00.000Z	19.6833	165	2561	370.5	355.25	0.165	2.561	0.3705	0.35525
2017-06-15T16:42:00.000Z	19.7	164.667	2550.33	361	353	0.164667	2.55033	0.361	0.353
2017-06-15T16:43:00.000Z	19.7167	164.25	2535	351.667	344	0.16425	2.535	0.351667	0.344
2017-06-15T16:44:00.000Z	19.7333	161.25	2520	343.5	335	0.16125	2.52	0.3435	0.335
2017-06-15T16:45:00.000Z	19.75	163.333	2513	333.75	325	0.163333	2.513	0.33375	0.325
2017-06-15T16:46:00.000Z	19.7667	162.667	2501	322.75	315	0.162667	2.501	0.32275	0.315
2017-06-15T16:47:00.000Z	19.7833	162	2488	313.333	306.333	0.162	2.488	0.313333	0.306333
2017-06-15T16:48:00.000Z	19.8	160.75	2477.25	291.25	298	0.16075	2.47725	0.29125	0.298
2017-06-15T16:49:00.000Z	19.8167	159.75	2464.5	278	288.75	0.15975	2.4645	0.278	0.28875
2017-06-15T16:50:00.000Z	19.8333	155.333	2377	269.25	279.5	0.155333	2.377	0.26925	0.2795
2017-06-15T16:51:00.000Z	19.85	158.5	2437.5	256.5	270.5	0.1585	2.4375	0.2565	0.2705
2017-06-15T16:52:00.000Z	19.8667	158	2423.5	245	262.333	0.158	2.4235	0.245	0.262333
2017-06-15T16:53:00.000Z	19.8833	157.25	2406	230.5	254	0.15725	2.406	0.2305	0.254
2017-06-15T16:54:00.000Z	19.9	156.667	2391.67	217	247	0.156667	2.39167	0.217	0.247
2017-06-15T16:55:00.000Z	19.9167	156	2378	210.5	239.25	0.156	2.378	0.2105	0.23925
2017-06-15T16:56:00.000Z	19.9333	154	2363.5	203.667	231.667	0.154	2.3635	0.203667	0.231667
2017-06-15T16:57:00.000Z	19.95	154.75	2349	192.25	225.75	0.15475	2.349	0.19225	0.22575
2017-06-15T16:58:00.000Z	19.9667	153.667	2334	181.25	217.75	0.153667	2.334	0.18125	0.21775
2017-06-15T16:59:00.000Z	19.9833	152.75	2322	170.75	210.5	0.15275	2.322	0.17075	0.2105
2017-06-15T17:00:00.000Z	20	152	2307.25	185	203.75	0.152	2.30725	0.185	0.20375
2017-06-15T17:01:00.000Z	20.0167	151.75	2292.5	177.667	197.667	0.15175	2.2925	0.177667	0.197667
2017-06-15T17:02:00.000Z	20.0333	149.75	2274.25	171.5	189	0.14975	2.27425	0.1715	0.189
2017-06-15T17:03:00.000Z	20.05	150.667	2258	168.25	181.75	0.150667	2.258	0.16825	0.18175
2017-06-15T17:04:00.000Z	20.0667	149.25	2243.5	165.5	176	0.14925	2.2435	0.1655	0.176
2017-06-15T17:05:00.000Z	20.0833	149.333	2225.33	163.25	170.75	0.149333	2.22533	0.16325	0.17075
2017-06-15T17:06:00.000Z	20.1	148.5	2210.75	159.333	165.333	0.1485	2.21075	0.159333	0.165333
2017-06-15T17:07:00.000Z	20.1167	148.25	2197.5	158.75	162	0.14825	2.1975	0.15875	0.162
2017-06-15T17:08:00.000Z	20.1333	147.333	2184.67	156.5	157.25	0.147333	2.18467	0.1565	0.15725
2017-06-15T17:09:00.000Z	20.15	146.5	2171.75	153	152.667	0.1465	2.17175	0.153	0.152667
2017-06-15T17:10:00.000Z	20.1667	145.75	2156.25	151	148.5	0.14575	2.15625	0.151	0.1485
2017-06-15T17:11:00.000Z	20.1833	145.25	2144.25	149.333	146.667	0.14525	2.14425	0.149333	0.146667
2017-06-15T17:12:00.000Z	20.2	144.333	2132	149	144.333	0.144333	2.132	0.149	0.144333
2017-06-15T17:13:00.000Z	20.2167	143.5	2121.5	149.333	144.667	0.1435	2.1215	0.149333	0.144667
2017-06-15T17:14:00.000Z	20.2333	142.75	2106	148.5	144	0.14275	2.106	0.1485	0.144
2017-06-15T17:15:00.000Z	20.25	139.5	2089.25	148	143	0.1395	2.08925	0.148	0.143
2017-06-15T17:16:00.000Z	20.2667	139.75	2074.5	147	142	0.13975	2.0745	0.147	0.142
2017-06-15T17:17:00.000Z	20.2833	140.333	2063	147	141.5	0.140333	2.063	0.147	0.1415
2017-06-15T17:18:00.000Z	20.3	140	2048	145	139	0.14	2.048	0.145	0.139
2017-06-15T17:19:00.000Z	20.3167	138.75	2037.25	146	140	0.13875	2.03725	0.146	0.14
2017-06-15T17:20:00.000Z	20.3333	136.25	2020.75	145.667	139.667	0.13625	2.02075	0.145667	0.139667
2017-06-15T17:21:00.000Z	20.35	111.333	2003.33	144.5	138.5	0.111333	2.00333	0.1445	0.1385
2017-06-15T17:22:00.000Z	20.3667	135.75	1985.5	144.5	138	0.13575	1.9855	0.1445	0.138
2017-06-15T17:23:00.000Z	20.3833	135	1968.25	143	137	0.135	1.96825	0.143	0.137
2017-06-15T17:24:00.000Z	20.4	133.5	1948.5	143	136.333	0.1335	1.9485	0.143	0.136333
2017-06-15T17:25:00.000Z	20.4167	133	1931.25	141.333	136	0.133	1.93125	0.141333	0.136
2017-06-15T17:26:00.000Z	20.4333	132	1916.67	140.667	135.333	0.132	1.91667	0.140667	0.135333
2017-06-15T17:27:00.000Z	20.45	130.75	1904	139.5	134	0.13075	1.904	0.1395	0.134
2017-06-15T17:28:00.000Z	20.4667	130.25	1885.75	138.667	132.667	0.13025	1.88575	0.138667	0.132667
2017-06-15T17:29:00.000Z	20.4833	129.5	1866.25	138.333	132.667	0.1295	1.86625	0.138333	0.132667
2017-06-15T17:30:00.000Z	20.5	128.333	1852.33	138	132	0.128333	1.85233	0.138	0.132
2017-06-15T17:31:00.000Z	20.5167	128.25	1841	136.333	129.667	0.12825	1.841	0.136333	0.129667
2017-06-15T17:32:00.000Z	20.5333	126	1822.75	136.25	130.25	0.126	1.82275	0.13625	0.13025
2017-06-15T17:33:00.000Z	20.55	124.75	1803.25	135.5	129	0.12475	1.80325	0.1355	0.129
2017-06-15T17:34:00.000Z	20.5667	124.667	1792.33	134.75	128.25	0.124667	1.79233	0.13475	0.12825
2017-06-15T17:35:00.000Z	20.5833	123.75	1777	133.75	127.5	0.12375	1.777	0.13375	0.1275
2017-06-15T17:36:00.000Z	20.6	123.25	1759.5	134	127.5	0.12325	1.7595	0.134	0.1275
2017-06-15T17:37:00.000Z	20.6167	123	1738.75	132.5	98.5	0.123	1.73875	0.1325	0.0985
2017-06-15T17:38:00.000Z	20.6333	120.667	1716.67	131.5	125.25	0.120667	1.71667	0.1315	0.12525
2017-06-15T17:39:00.000Z	20.65	120	1689.75	131	125.5	0.12	1.68975	0.131	0.1255
2017-06-15T17:40:00.000Z	20.6667	119	1662	129.5	123.5	0.119	1.662	0.1295	0.1235
2017-06-15T17:41:00.000Z	20.6833	121.5	1646.25	129.333	123	0.1215	1.64625	0.129333	0.123
2017-06-15T17:42:00.000Z	20.7	120.5	1624.75	128	123	0.1205	1.62475	0.128	0.123
2017-06-15T17:43:00.000Z	20.7167	118	1594.33	128	121.667	0.118	1.59433	0.128	0.121667
2017-06-15T17:44:00.000Z	20.7333	115.5	1517.5	127.5	121	0.1155	1.5175	0.1275	0.121
2017-06-15T17:45:00.000Z	20.75	113.75	1243.25	126	120.5	0.11375	1.24325	0.126	0.1205
2017-06-15T17:46:00.000Z	20.7667	115.5	1234.75	125	119	0.1155	1.23475	0.125	0.119
2017-06-15T17:47:00.000Z	20.7833	117	1172.67	124.5	118	0.117	1.17267	0.1245	0.118
2017-06-15T17:48:00.000Z	20.8	115.75	1084	123.5	118	0.11575	1.084	0.1235	0.118
2017-06-15T17:49:00.000Z	20.8167	114	818.25	121.667	116	0.114	0.81825	0.121667	0.116
2017-06-15T17:50:00.000Z	20.8333	113.25	736.75	122	116	0.11325	0.73675	0.122	0.116
2017-06-15T17:51:00.000Z	20.85	112.25	749.25	121	115.5	0.11225	0.74925	0.121	0.1155
2017-06-15T17:52:00.000Z	20.8667	110	690.333	121	114.25	0.11	0.690333	0.121	0.11425
2017-06-15T17:53:00.000Z	20.8833	111	619.5	118.667	113.333	0.111	0.6195	0.118667	0.113333
2017-06-15T17:54:00.000Z	20.9	110	575.25	118	112.5	0.11	0.57525	0.118	0.1125
2017-06-15T17:55:00.000Z	20.9167	108.667	497.333	90.5	111.5	0.108667	0.497333	0.0905	0.1115
2017-06-15T17:56:00.000Z	20.9333	108	474.333	116	111	0.108	0.474333	0.116	0.111
2017-06-15T17:57:00.000Z	20.95	106.25	461.25	115.333	109.667	0.10625	0.46125	0.115333	0.109667
2017-06-15T17:58:00.000Z	20.9667	106	397.25	115.25	109	0.106	0.39725	0.11525	0.109
2017-06-15T17:59:00.000Z	20.9833	104.667	353.333	113.5	108	0.104667	0.353333	0.1135	0.108
2017-06-15T18:00:00.000Z	21	104.333	336.667	113.5	107.5	0.104333	0.336667	0.1135	0.1075
2017-06-15T18:01:00.000Z	21.0167	103.667	313	111.5	106	0.103667	0.313	0.1115	0.106
2017-06-15T18:02:00.000Z	21.0333	102	248.5	110.667	105	0.102	0.2485	0.110667	0.105
2017-06-15T18:03:00.000Z	21.05	100.75	168.25	110	104	0.10075	0.16825	0.11	0.104
2017-06-15T18:04:00.000Z	21.0667	98.75	149	109.333	103	0.09875	0.149	0.109333	0.103
2017-06-15T18:05:00.000Z	21.0833	98	170.667	107	101	0.098	0.170667	0.107	0.101
2017-06-15T18:06:00.000Z	21.1	98.5	158.25	106.5	101	0.0985	0.15825	0.1065	0.101
2017-06-15T18:07:00.000Z	21.1167	97.75	134.75	105.667	100	0.09775	0.13475	0.105667	0.1
2017-06-15T18:08:00.000Z	21.1333	97.25	107.5	104	98.3333	0.09725	0.1075	0.104	0.0983333
2017-06-15T18:09:00.000Z	21.15	96	89.6667	103.333	97.6667	0.096	0.0896667	0.103333	0.0976667
2017-06-15T18:10:00.000Z	21.1667	95.25	76	102	96	0.09525	0.076	0.102	0.096
2017-06-15T18:11:00.000Z	21.1833	90	116.75	101.333	95.6667	0.09	0.11675	0.101333	0.0956667
2017-06-15T18:12:00.000Z	21.2	91	129.667	100	94.5	0.091	0.129667	0.1	0.0945
2017-06-15T18:13:00.000Z	21.2167	91.6667	125.333	99	94	0.0916667	0.125333	0.099	0.094
2017-06-15T18:14:00.000Z	21.2333	90.5	122	98	92	0.0905	0.122	0.098	0.092
2017-06-15T18:15:00.000Z	21.25	90	119	97.5	91	0.09	0.119	0.0975	0.091
2017-06-15T18:16:00.000Z	21.2667	89	114.667	96.3333	89.6667	0.089	0.114667	0.0963333	0.0896667
2017-06-15T18:17:00.000Z	21.2833	87.25	111.5	96.5	89	0.08725	0.1115	0.0965	0.089
2017-06-15T18:18:00.000Z	21.3	86.6667	108.667	94.6667	88.3333	0.0866667	0.108667	0.0946667	0.0883333
2017-06-15T18:19:00.000Z	21.3167	86.3333	107	93.3333	86.6667	0.0863333	0.107	0.0933333	0.0866667
2017-06-15T18:20:00.000Z	21.3333	85	105	91.6667	85.6667	0.085	0.105	0.0916667	0.0856667
2017-06-15T18:21:00.000Z	21.35	84	102.667	91	84.5	0.084	0.102667	0.091	0.0845
2017-06-15T18:22:00.000Z	21.3667	82.5	101	90	84	0.0825	0.101	0.09	0.084
2017-06-15T18:23:00.000Z	21.3833	81.5	98.75	88.3333	82	0.0815	0.09875	0.0883333	0.082
2017-06-15T18:24:00.000Z	21.4	80.75	97.25	87	81	0.08075	0.09725	0.087	0.081
2017-06-15T18:25:00.000Z	21.4167	80	96	86.5	80	0.08	0.096	0.0865	0.08
2017-06-15T18:26:00.000Z	21.4333	79	94.5	85	78.5	0.079	0.0945	0.085	0.0785
2017-06-15T18:27:00.000Z	21.45	77.25	92.5	84.6667	78.3333	0.07725	0.0925	0.0846667	0.0783333
2017-06-15T18:28:00.000Z	21.4667	76.3333	90.6667	83.5	76.5	0.0763333	0.0906667	0.0835	0.0765
2017-06-15T18:29:00.000Z	21.4833	72.3333	87.6667	81.6667	75.6667	0.0723333	0.0876667	0.0816667	0.0756667
2017-06-15T18:30:00.000Z	21.5	72.6667	87	80.6667	74	0.0726667	0.087	0.0806667	0.074
2017-06-15T18:31:00.000Z	21.5167	73	85.3333	79.5	72.5	0.073	0.0853333	0.0795	0.0725
2017-06-15T18:32:00.000Z	21.5333	72.5	84.5	0	0	0.0725	0.0845	0	0
2017-06-15T18:33:00.000Z	21.55	71	82.3333	77.6667	70.3333	0.071	0.0823333	0.0776667	0.0703333
2017-06-15T18:34:00.000Z	21.5667	69.6667	81.3333	76	69	0.0696667	0.0813333	0.076	0.069
2017-06-15T18:35:00.000Z	21.5833	68.5	79.5	75	68.5	0.0685	0.0795	0.075	0.0685
2017-06-15T18:36:00.000Z	21.6	66.5	78.5	73.75	66.75	0.0665	0.0785	0.07375	0.06675
2017-06-15T18:37:00.000Z	21.6167	66.3333	77.3333	73	66	0.0663333	0.0773333	0.073	0.066
2017-06-15T18:38:00.000Z	21.6333	64.6667	75.3333	71.5	64.5	0.0646667	0.0753333	0.0715	0.0645
2017-06-15T18:39:00.000Z	21.65	63.6667	74.3333	70	64	0.0636667	0.0743333	0.07	0.064
2017-06-15T18:40:00.000Z	21.6667	63	73	69	62.5	0.063	0.073	0.069	0.0625
2017-06-15T18:41:00.000Z	21.6833	61.5	71	67.5	60.5	0.0615	0.071	0.0675	0.0605
2017-06-15T18:42:00.000Z	21.7	58.25	69.75	66.5	59.75	0.05825	0.06975	0.0665	0.05975
2017-06-15T18:43:00.000Z	21.7167	57.5	69	65.3333	59	0.0575	0.069	0.0653333	0.059
2017-06-15T18:44:00.000Z	21.7333	56.5	67.5	63.6667	57	0.0565	0.0675	0.0636667	0.057
2017-06-15T18:45:00.000Z	21.75	56	66.3333	61	56	0.056	0.0663333	0.061	0.056
2017-06-15T18:46:00.000Z	21.7667	55.3333	65	61.5	55	0.0553333	0.065	0.0615	0.055
2017-06-15T18:47:00.000Z	21.7833	55.5	64	59.5	54	0.0555	0.064	0.0595	0.054
2017-06-15T18:48:00.000Z	21.8	53.6667	62.3333	59.3333	52.6667	0.0536667	0.0623333	0.0593333	0.0526667
2017-06-15T18:49:00.000Z	21.8167	0	0	57.5	51	0	0	0.0575	0.051
2017-06-15T18:50:00.000Z	21.8333	51.6667	59.3333	56.5	50	0.0516667	0.0593333	0.0565	0.05
2017-06-15T18:51:00.000Z	21.85	50.3333	57.6667	56	49.5	0.0503333	0.0576667	0.056	0.0495
2017-06-15T18:52:00.000Z	21.8667	49.5	56.5	54	47.5	0.0495	0.0565	0.054	0.0475
2017-06-15T18:53:00.000Z	21.8833	0	0	53	47	0	0	0.053	0.047
2017-06-15T18:54:00.000Z	21.9	48.25	54.25	52.25	46	0.04825	0.05425	0.05225	0.046
2017-06-15T18:55:00.000Z	21.9167	46.75	53.25	51	44.3333	0.04675	0.05325	0.051	0.0443333
2017-06-15T18:56:00.000Z	21.9333	45.3333	51.6667	49.5	43.5	0.0453333	0.0516667	0.0495	0.0435
2017-06-15T18:57:00.000Z	21.95	44	50	49	42	0.044	0.05	0.049	0.042
2017-06-15T18:58:00.000Z	21.9667	43.5	49	0	0	0.0435	0.049	0	0
2017-06-15T18:59:00.000Z	21.9833	42	47.5	48	40	0.042	0.0475	0.048	0.04
2017-06-15T19:00:00.000Z	22	41.5	46.75	46	39	0.0415	0.04675	0.046	0.039
2017-06-15T19:01:00.000Z	22.0167	40	45	45	38	0.04	0.045	0.045	0.038
2017-06-15T19:02:00.000Z	22.0333	39.5	45	44.5	37	0.0395	0.045	0.0445	0.037
2017-06-15T19:03:00.000Z	22.05	38.5	44	43	36.5	0.0385	0.044	0.043	0.0365
2017-06-15T19:04:00.000Z	22.0667	38	43	42.5	35	0.038	0.043	0.0425	0.035
2017-06-15T19:05:00.000Z	22.0833	36.5	42.5	42	34	0.0365	0.0425	0.042	0.034
2017-06-15T19:06:00.000Z	22.1	36	41	40.5	33.5	0.036	0.041	0.0405	0.0335
2017-06-15T19:07:00.000Z	22.1167	35	40	39	32	0.035	0.04	0.039	0.032
2017-06-15T19:08:00.000Z	22.1333	34	39	38	31	0.034	0.039	0.038	0.031
2017-06-15T19:09:00.000Z	22.15	33	38	36.6667	30.3333	0.033	0.038	0.0366667	0.0303333
2017-06-15T19:10:00.000Z	22.1667	32	37	36	29	0.032	0.037	0.036	0.029
2017-06-15T19:11:00.000Z	22.1833	31.5	36	34.6667	28.3333	0.0315	0.036	0.0346667	0.0283333
2017-06-15T19:12:00.000Z	22.2	30.5	34.5	34	27.5	0.0305	0.0345	0.034	0.0275
2017-06-15T19:13:00.000Z	22.2167	30	34	33	27	0.03	0.034	0.033	0.027
2017-06-15T19:14:00.000Z	22.2333	28.5	32.5	29	26.5	0.0285	0.0325	0.029	0.0265
2017-06-15T19:15:00.000Z	22.25	27	32	31	25	0.027	0.032	0.031	0.025
2017-06-15T19:16:00.000Z	22.2667	27.3333	31	30	24	0.0273333	0.031	0.03	0.024
2017-06-15T19:17:00.000Z	22.2833	26	29.5	29.3333	15.3333	0.026	0.0295	0.0293333	0.0153333
2017-06-15T19:18:00.000Z	22.3	24.5	28.5	28.6667	22.3333	0.0245	0.0285	0.0286667	0.0223333
2017-06-15T19:19:00.000Z	22.3167	24.5	27	0	0	0.0245	0.027	0	0
2017-06-15T19:20:00.000Z	22.3333	24	26	27	20.5	0.024	0.026	0.027	0.0205
2017-06-15T19:21:00.000Z	22.35	23	25.25	26	19.5	0.023	0.02525	0.026	0.0195
2017-06-15T19:22:00.000Z	22.3667	21.75	24	25	18.5	0.02175	0.024	0.025	0.0185
2017-06-15T19:23:00.000Z	22.3833	21.25	22.75	23.5	17.5	0.02125	0.02275	0.0235	0.0175
2017-06-15T19:24:00.000Z	22.4	20	21.75	21.75	17	0.02	0.02175	0.02175	0.017
2017-06-15T19:25:00.000Z	22.4167	19	14	21.5	16	0.019	0.014	0.0215	0.016
2017-06-15T19:26:00.000Z	22.4333	18	19.5	20.6667	14.3333	0.018	0.0195	0.0206667	0.0143333
2017-06-15T19:27:00.000Z	22.45	16.5	18.5	19	14	0.0165	0.0185	0.019	0.014
2017-06-15T19:28:00.000Z	22.4667	15.5	17	19	12.3333	0.0155	0.017	0.019	0.0123333
2017-06-15T19:29:00.000Z	22.4833	0	0	18	12	0	0	0.018	0.012
2017-06-15T19:30:00.000Z	22.5	0	0	17	11.5	0	0	0.017	0.0115
2017-06-15T19:31:00.000Z	22.5167	0	0	16	10	0	0	0.016	0.01
2017-06-15T19:32:00.000Z	22.5333	0	0	15.5	9	0	0	0.0155	0.009
2017-06-15T19:33:00.000Z	22.55	0	0	7	4.5	0	0	0.007	0.0045
2017-06-15T19:34:00.000Z	22.5667	0	0	0	0	0	0	0	0
2017-06-15T19:35:00.000Z	22.5833	0	0	0	0	0	0	0	0
2017-06-15T19:36:00.000Z	22.6	0	0	0	0	0	0	0	0
2017-06-15T19:37:00.000Z	22.6167	0	0	0	0	0	0	0	0
2017-06-15T19:38:00.000Z	22.6333	0	0	0	0	0	0	0	0
2017-06-15T19:39:00.000Z	22.65	0	0	0	0	0	0	0	0
2017-06-15T19:40:00.000Z	22.6667	0	0	0	0	0	0	0	0
2017-06-15T19:41:00.000Z	22.6833	0	0	0	0	0	0	0	0
2017-06-15T19:42:00.000Z	22.7	0	0	0	0	0	0	0	0
2017-06-15T19:43:00.000Z	22.7167	0	0	0	0	0	0	0	0
2017-06-15T19:44:00.000Z	22.7333	0	0	0	0	0	0	0	0
2017-06-15T19:45:00.000Z	22.75	0	0	0	0	0	0	0	0
2017-06-15T19:46:00.000Z	22.7667	0	0	0	0	0	0	0	0
2017-06-15T19:47:00.000Z	22.7833	0	0	0	0	0	0	0	0
2017-06-15T19:48:00.000Z	22.8	0	0	0	0	0	0	0	0
2017-06-15T19:49:00.000Z	22.8167	0	0	0	0	0	0	0	0
2017-06-15T19:50:00.000Z	22.8333	0	0	0	0	0	0	0	0
2017-06-15T19:51:00.000Z	22.85	0	0	0	0	0	0	0	0
2017-06-15T19:52:00.000Z	22.8667	0	0	0	0	0	0	0	0
2017-06-15T19:53:00.000Z	22.8833	0	0	0	0	0	0	0	0
2017-06-15T19:54:00.000Z	22.9	0	0	0	0	0	0	0	0
2017-06-15T19:55:00.000Z	22.9167	0	0	0	0	0	0	0	0
2017-06-15T19:56:00.000Z	22.9333	0	0	0	0	0	0	0	0
2017-06-15T19:57:00.000Z	22.95	0	0	0	0	0	0	0	0
2017-06-15T19:58:00.000Z	22.9667	0	0	0	0	0	0	0	0
2017-06-15T19:59:00.000Z	22.9833	0	0	0	0	0	0	0	0
2017-06-15T20:00:00.000Z	23	0	0	0	0	0	0	0	0
2017-06-15T20:01:00.000Z	23.0167	0	0	0	0	0	0	0	0
2017-06-15T20:02:00.000Z	23.0333	0	0	0	0	0	0	0	0
2017-06-15T20:03:00.000Z	23.05	0	0	0	0	0	0	0	0
2017-06-15T20:04:00.000Z	23.0667	0	0	0	0	0	0	0	0
2017-06-15T20:05:00.000Z	23.0833	0	0	0	0	0	0	0	0
2017-06-15T20:06:00.000Z	23.1	0	0	0	0	0	0	0	0
2017-06-15T20:07:00.000Z	23.1167	0	0	0	0	0	0	0	0
2017-06-15T20:08:00.000Z	23.1333	0	0	0	0	0	0	0	0
2017-06-15T20:09:00.000Z	23.15	0	0	0	0	0	0	0	0
2017-06-15T20:10:00.000Z	23.1667	0	0	0	0	0	0	0	0
2017-06-15T20:11:00.000Z	23.1833	0	0	0	0	0	0	0	0
2017-06-15T20:12:00.000Z	23.2	0	0	0	0	0	0	0	0
2017-06-15T20:13:00.000Z	23.2167	0	0	0	0	0	0	0	0
2017-06-15T20:14:00.000Z	23.2333	0	0	0	0	0	0	0	0
2017-06-15T20:15:00.000Z	23.25	0	0	0	0	0	0	0	0
2017-06-15T20:16:00.000Z	23.2667	0	0	0	0	0	0	0	0
2017-06-15T20:17:00.000Z	23.2833	0	0	0	0	0	0	0	0
2017-06-15T20:18:00.000Z	23.3	0	0	0	0	0	0	0	0
2017-06-15T20:19:00.000Z	23.3167	0	0	0	0	0	0	0	0
2017-06-15T20:20:00.000Z	23.3333	0	0	0	0	0	0	0	0
2017-06-15T20:21:00.000Z	23.35	0	0	0	0	0	0	0	0
2017-06-15T20:22:00.000Z	23.3667	0	0	0	0	0	0	0	0
2017-06-15T20:23:00.000Z	23.3833	0	0	0	0	0	0	0	0
2017-06-15T20:24:00.000Z	23.4	0	0	0	0	0	0	0	0
2017-06-15T20:25:00.000Z	23.4167	0	0	0	0	0	0	0	0
2017-06-15T20:26:00.000Z	23.4333	0	0	0	0	0	0	0	0
2017-06-15T20:27:00.000Z	23.45	0	0	0	0	0	0	0	0
2017-06-15T20:28:00.000Z	23.4667	0	0	0	0	0	0	0	0
2017-06-15T20:29:00.000Z	23.4833	0	0	0	0	0	0	0	0
2017-06-15T20:30:00.000Z	23.5	0	0	0	0	0	0	0	0
2017-06-15T20:31:00.000Z	23.5167	0	0	0	0	0	0	0	0
2017-06-15T20:32:00.000Z	23.5333	0	0	0	0	0	0	0	0
2017-06-15T20:33:00.000Z	23.55	0	0	0	0	0	0	0	0
2017-06-15T20:34:00.000Z	23.5667	0	0	0	0	0	0	0	0
2017-06-15T20:35:00.000Z	23.5833	0	0	0	0	0	0	0	0
2017-06-15T20:36:00.000Z	23.6	0	0	0	0	0	0	0	0
2017-06-15T20:37:00.000Z	23.6167	0	0	0	0	0	0	0	0
2017-06-15T20:38:00.000Z	23.6333	0	0	0	0	0	0	0	0
2017-06-15T20:39:00.000Z	23.65	0	0	0	0	0	0	0	0
2017-06-15T20:40:00.000Z	23.6667	0	0	0	0	0	0	0	0
2017-06-15T20:41:00.000Z	23.6833	0	0	0	0	0	0	0	0
2017-06-15T20:42:00.000Z	23.7	0	0	0	0	0	0	0	0
2017-06-15T20:43:00.000Z	23.7167	0	0	0	0	0	0	0	0
2017-06-15T20:44:00.000Z	23.7333	0	0	0	0	0	0	0	0
2017-06-15T20:45:00.000Z	23.75	0	0	0	0	0	0	0	0
2017-06-15T20:46:00.000Z	23.7667	0	0	0	0	0	0	0	0
2017-06-15T20:47:00.000Z	23.7833	0	0	0	0	0	0	0	0
2017-06-15T20:48:00.000Z	23.8	0	0	0	0	0	0	0	0
2017-06-15T20:49:00.000Z	23.8167	0	0	0	0	0	0	0	0
2017-06-15T20:50:00.000Z	23.8333	0	0	0	0	0	0	0	0
2017-06-15T20:51:00.000Z	23.85	0	0	0	0	0	0	0	0
2017-06-15T20:52:00.000Z	23.8667	0	0	0	0	0	0	0	0
2017-06-15T20:53:00.000Z	23.8833	0	0	0	0	0	0	0	0
2017-06-15T20:54:00.000Z	23.9	0	0	0	0	0	0	0	0
2017-06-15T20:55:00.000Z	23.9167	0	0	0	0	0	0	0	0
2017-06-15T20:56:00.000Z	23.9333	0	0	0	0	0	0	0	0
2017-06-15T20:57:00.000Z	23.95	0	0	0	0	0	0	0	0
2017-06-15T20:58:00.000Z	23.9667	0	0	0	0	0	0	0	0
2017-06-15T20:59:00.000Z	23.9833	0	0	0	0	0	0	0	0
	24	0	0	0	0	0	0	0	0

## Sheet: Fig. 1(b)
	South	East–west
Time	10.40 kWp	10.71 kWp
dd.MM.yyyy HH:mm:ss	kW	kW
2017-06-15	0	0
2017-06-15 00:05:00	0	0
2017-06-15 00:10:00	0	0
2017-06-15 00:15:00	0	0
2017-06-15 00:20:00	0	0
2017-06-15 00:25:00	0	0
2017-06-15 00:30:00	0	0
2017-06-15 00:35:00	0	0
2017-06-15 00:40:00	0	0
2017-06-15 00:45:00	0	0
2017-06-15 00:50:00	0	0
2017-06-15 00:55:00	0	0
2017-06-15 01:00:00	0	0
2017-06-15 01:05:00	0	0
2017-06-15 01:10:00	0	0
2017-06-15 01:15:00	0	0
2017-06-15 01:20:00	0	0
2017-06-15 01:25:00	0	0
2017-06-15 01:30:00	0	0
2017-06-15 01:35:00	0	0
2017-06-15 01:40:00	0	0
2017-06-15 01:45:00	0	0
2017-06-15 01:50:00	0	0
2017-06-15 01:55:00	0	0
2017-06-15 02:00:00	0	0
2017-06-15 02:05:00	0	0
2017-06-15 02:10:00	0	0
2017-06-15 02:15:00	0	0
2017-06-15 02:20:00	0	0
2017-06-15 02:25:00	0	0
2017-06-15 02:30:00	0	0
2017-06-15 02:35:00	0	0
2017-06-15 02:40:00	0	0
2017-06-15 02:45:00	0	0
2017-06-15 02:50:00	0.012	0.024
2017-06-15 02:55:00	0.024	0.024
2017-06-15 03:00:00	0.036	0.024
2017-06-15 03:05:00	0.036	0.036
2017-06-15 03:10:00	0.048	0.048
2017-06-15 03:15:00	0.06	0.048
2017-06-15 03:20:00	0.072	0.072
2017-06-15 03:25:00	0.096	0.084
2017-06-15 03:30:00	0.108	0.108
2017-06-15 03:35:00	0.12	0.12
2017-06-15 03:40:00	0.144	0.156
2017-06-15 03:45:00	0.144	0.408
2017-06-15 03:50:00	0.168	0.468
2017-06-15 03:55:00	0.18	0.54
2017-06-15 04:00:00	0.192	0.588
2017-06-15 04:05:00	0.204	0.636
2017-06-15 04:10:00	0.204	0.732
2017-06-15 04:15:00	0.228	0.792
2017-06-15 04:20:00	0.228	0.852
2017-06-15 04:25:00	0.252	0.912
2017-06-15 04:30:00	0.252	1.08
2017-06-15 04:35:00	0.252	1.212
2017-06-15 04:40:00	0.276	1.308
2017-06-15 04:45:00	0.276	1.452
2017-06-15 04:50:00	0.288	1.608
2017-06-15 04:55:00	0.3	1.752
2017-06-15 05:00:00	0.312	1.896
2017-06-15 05:05:00	0.336	2.1
2017-06-15 05:10:00	0.384	2.304
2017-06-15 05:15:00	0.456	2.46
2017-06-15 05:20:00	0.528	2.616
2017-06-15 05:25:00	0.6	2.784
2017-06-15 05:30:00	0.708	2.868
2017-06-15 05:35:00	0.804	2.952
2017-06-15 05:40:00	0.936	3.024
2017-06-15 05:45:00	1.068	3.12
2017-06-15 05:50:00	1.212	3.18
2017-06-15 05:55:00	1.356	3.252
2017-06-15 06:00:00	1.512	3.324
2017-06-15 06:05:00	1.668	3.384
2017-06-15 06:10:00	1.848	3.432
2017-06-15 06:15:00	2.004	3.516
2017-06-15 06:20:00	2.184	3.552
2017-06-15 06:25:00	2.352	3.624
2017-06-15 06:30:00	2.532	3.648
2017-06-15 06:35:00	2.712	3.732
2017-06-15 06:40:00	2.88	3.792
2017-06-15 06:45:00	3.072	3.852
2017-06-15 06:50:00	3.24	3.888
2017-06-15 06:55:00	3.408	3.924
2017-06-15 07:00:00	3.6	3.948
2017-06-15 07:05:00	3.744	3.984
2017-06-15 07:10:00	3.936	4.056
2017-06-15 07:15:00	4.104	4.104
2017-06-15 07:20:00	4.284	4.176
2017-06-15 07:25:00	4.44	4.224
2017-06-15 07:30:00	4.608	4.284
2017-06-15 07:35:00	4.74	4.332
2017-06-15 07:40:00	4.896	4.38
2017-06-15 07:45:00	5.04	4.428
2017-06-15 07:50:00	5.208	4.536
2017-06-15 07:55:00	5.34	4.572
2017-06-15 08:00:00	5.484	4.668
2017-06-15 08:05:00	5.616	4.764
2017-06-15 08:10:00	5.772	4.872
2017-06-15 08:15:00	5.928	4.98
2017-06-15 08:20:00	6.048	5.052
2017-06-15 08:25:00	6.144	5.088
2017-06-15 08:30:00	6.276	5.148
2017-06-15 08:35:00	6.324	5.16
2017-06-15 08:40:00	6.432	5.196
2017-06-15 08:45:00	6.492	5.268
2017-06-15 08:50:00	6.648	5.316
2017-06-15 08:55:00	6.78	5.436
2017-06-15 09:00:00	6.876	5.52
2017-06-15 09:05:00	7.02	5.604
2017-06-15 09:10:00	7.14	5.676
2017-06-15 09:15:00	7.2	5.736
2017-06-15 09:20:00	7.308	5.832
2017-06-15 09:25:00	7.38	5.88
2017-06-15 09:30:00	7.488	5.988
2017-06-15 09:35:00	7.584	6.048
2017-06-15 09:40:00	7.668	6.096
2017-06-15 09:45:00	7.716	6.144
2017-06-15 09:50:00	7.8	6.192
2017-06-15 09:55:00	7.848	6.24
2017-06-15 10:00:00	7.932	6.336
2017-06-15 10:05:00	8.028	6.372
2017-06-15 10:10:00	8.1	6.42
2017-06-15 10:15:00	8.112	6.456
2017-06-15 10:20:00	8.172	6.492
2017-06-15 10:25:00	8.268	6.54
2017-06-15 10:30:00	8.304	6.6
2017-06-15 10:35:00	8.376	6.648
2017-06-15 10:40:00	8.4	6.684
2017-06-15 10:45:00	8.304	6.576
2017-06-15 10:50:00	8.436	6.672
2017-06-15 10:55:00	8.532	6.696
2017-06-15 11:00:00	8.568	6.684
2017-06-15 11:05:00	8.58	6.684
2017-06-15 11:10:00	8.58	6.672
2017-06-15 11:15:00	8.592	6.684
2017-06-15 11:20:00	8.592	6.684
2017-06-15 11:25:00	8.58	6.66
2017-06-15 11:30:00	8.568	6.672
2017-06-15 11:35:00	8.568	6.684
2017-06-15 11:40:00	8.58	6.684
2017-06-15 11:45:00	8.568	6.672
2017-06-15 11:50:00	8.556	6.684
2017-06-15 11:55:00	8.58	6.684
2017-06-15 12:00:00	8.412	6.648
2017-06-15 12:05:00	8.232	6.504
2017-06-15 12:10:00	8.544	6.66
2017-06-15 12:15:00	8.472	6.636
2017-06-15 12:20:00	8.508	6.672
2017-06-15 12:25:00	8.556	6.672
2017-06-15 12:30:00	8.544	6.684
2017-06-15 12:35:00	8.328	6.564
2017-06-15 12:40:00	8.292	6.54
2017-06-15 12:45:00	8.568	6.672
2017-06-15 12:50:00	8.556	6.684
2017-06-15 12:55:00	8.568	6.672
2017-06-15 13:00:00	8.532	6.684
2017-06-15 13:05:00	8.496	6.66
2017-06-15 13:10:00	8.508	6.684
2017-06-15 13:15:00	8.46	6.672
2017-06-15 13:20:00	8.436	6.624
2017-06-15 13:25:00	8.328	6.636
2017-06-15 13:30:00	8.244	6.54
2017-06-15 13:35:00	8.22	6.552
2017-06-15 13:40:00	8.256	6.552
2017-06-15 13:45:00	8.148	6.48
2017-06-15 13:50:00	8.112	6.42
2017-06-15 13:55:00	8.04	6.408
2017-06-15 14:00:00	7.992	6.336
2017-06-15 14:05:00	7.92	6.288
2017-06-15 14:10:00	7.752	6.228
2017-06-15 14:15:00	7.8	6.216
2017-06-15 14:20:00	7.704	6.18
2017-06-15 14:25:00	7.644	6.108
2017-06-15 14:30:00	7.572	6.084
2017-06-15 14:35:00	7.524	6.036
2017-06-15 14:40:00	7.416	5.916
2017-06-15 14:45:00	7.296	5.832
2017-06-15 14:50:00	7.236	5.748
2017-06-15 14:55:00	7.116	5.688
2017-06-15 15:00:00	6.948	5.604
2017-06-15 15:05:00	6.924	5.508
2017-06-15 15:10:00	6.816	5.448
2017-06-15 15:15:00	6.708	5.388
2017-06-15 15:20:00	6.6	5.304
2017-06-15 15:25:00	6.492	5.256
2017-06-15 15:30:00	6.36	5.16
2017-06-15 15:35:00	6.276	5.088
2017-06-15 15:40:00	6.144	5.04
2017-06-15 15:45:00	6.012	4.956
2017-06-15 15:50:00	5.904	4.86
2017-06-15 15:55:00	5.772	4.764
2017-06-15 16:00:00	5.628	4.644
2017-06-15 16:05:00	5.496	4.548
2017-06-15 16:10:00	5.352	4.512
2017-06-15 16:15:00	5.268	4.488
2017-06-15 16:20:00	5.136	4.392
2017-06-15 16:25:00	4.992	4.32
2017-06-15 16:30:00	4.848	4.284
2017-06-15 16:35:00	4.728	4.188
2017-06-15 16:40:00	4.584	4.104
2017-06-15 16:45:00	4.416	4.008
2017-06-15 16:50:00	4.272	3.984
2017-06-15 16:55:00	4.116	3.924
2017-06-15 17:00:00	3.984	3.864
2017-06-15 17:05:00	3.816	3.768
2017-06-15 17:10:00	3.636	3.744
2017-06-15 17:15:00	3.492	3.66
2017-06-15 17:20:00	3.312	3.612
2017-06-15 17:25:00	3.168	3.552
2017-06-15 17:30:00	2.988	3.528
2017-06-15 17:35:00	2.832	3.48
2017-06-15 17:40:00	2.676	3.42
2017-06-15 17:45:00	2.496	3.336
2017-06-15 17:50:00	2.352	3.324
2017-06-15 17:55:00	2.196	3.276
2017-06-15 18:00:00	2.028	3.228
2017-06-15 18:05:00	1.884	3.156
2017-06-15 18:10:00	1.716	3.144
2017-06-15 18:15:00	1.572	3.084
2017-06-15 18:20:00	1.428	3.036
2017-06-15 18:25:00	1.284	2.964
2017-06-15 18:30:00	1.14	2.904
2017-06-15 18:35:00	1.02	2.856
2017-06-15 18:40:00	0.9	2.784
2017-06-15 18:45:00	0.78	2.7
2017-06-15 18:50:00	0.684	2.652
2017-06-15 18:55:00	0.576	2.592
2017-06-15 19:00:00	0.492	2.52
2017-06-15 19:05:00	0.396	2.448
2017-06-15 19:10:00	0.348	2.364
2017-06-15 19:15:00	0.3	2.292
2017-06-15 19:20:00	0.3	2.208
2017-06-15 19:25:00	0.276	2.16
2017-06-15 19:30:00	0.276	2.064
2017-06-15 19:35:00	0.264	1.98
2017-06-15 19:40:00	0.264	1.896
2017-06-15 19:45:00	0.24	1.8
2017-06-15 19:50:00	0.252	1.572
2017-06-15 19:55:00	0.228	1.068
2017-06-15 20:00:00	0.228	0.708
2017-06-15 20:05:00	0.216	0.492
2017-06-15 20:10:00	0.204	0.288
2017-06-15 20:15:00	0.192	0.18
2017-06-15 20:20:00	0.18	0.192
2017-06-15 20:25:00	0.168	0.18
2017-06-15 20:30:00	0.168	0.156
2017-06-15 20:35:00	0.144	0.144
2017-06-15 20:40:00	0.132	0.12
2017-06-15 20:45:00	0.132	0.12
2017-06-15 20:50:00	0.108	0.096
2017-06-15 20:55:00	0.096	0.096
2017-06-15 21:00:00	0.084	0.084
2017-06-15 21:05:00	0.072	0.06
2017-06-15 21:10:00	0.06	0.06
2017-06-15 21:15:00	0.06	0.036
2017-06-15 21:20:00	0.036	0.036
2017-06-15 21:25:00	0.036	0.024
2017-06-15 21:30:00	0.024	0.024
2017-06-15 21:35:00	0.012	0.012
2017-06-15 21:40:00	0.012	0
2017-06-15 21:45:00	0	0
2017-06-15 21:50:00	0	0
2017-06-15 21:55:00	0	0
2017-06-15 22:00:00	0	0
2017-06-15 22:05:00	0	0
2017-06-15 22:10:00	0	0
2017-06-15 22:15:00	0	0
2017-06-15 22:20:00	0	0
2017-06-15 22:25:00	0	0
2017-06-15 22:30:00	0	0
2017-06-15 22:35:00	0	0
2017-06-15 22:40:00	0	0
2017-06-15 22:45:00	0	0
2017-06-15 22:50:00	0	0
2017-06-15 22:55:00	0	0
2017-06-15 23:00:00	0	0
2017-06-15 23:05:00	0	0
2017-06-15 23:10:00	0	0
2017-06-15 23:15:00	0	0
2017-06-15 23:20:00	0	0
2017-06-15 23:25:00	0	0
2017-06-15 23:30:00	0	0
2017-06-15 23:35:00	0	0
2017-06-15 23:40:00	0	0
2017-06-15 23:45:00	0	0
2017-06-15 23:50:00	0	0
2017-06-15 23:55:00	0	0

## Sheet: Fig. 2
	Sim		2017		2018		2019
	South	East-west	South	East-west	South	East-west	South	East-west
month	(kWh/m)	(kWh/m)	(kWh/m)	(kWh/m)	(kWh/m)	(kWh/m)	(kWh/m)	(kWh/m)
1	229.427	95.1498	58.195	21.491	11.628	4.089	0	0
2	553.383	283.568	125.872	55.219	82.502	12.712	193.835	97.55
3	986.588	668.378	850.691	539.582	956.668	472.156	671.878	427.597
4	1203.96	1012.61	1061.14	908.74	1178.6	931.279	1552.44	1225.23
5	1470.74	1358.67	1777.29	1581.11	1925.31	1676.86	1322.83	1202.39
6	1413.58	1376.37	1535.32	1435.77	1633.99	1497.99	1704.46	1565.6
7	1394.3	1330.45	1463.52	1346.9	1520.03	1376.97	1413.47	1298.65
8	1161.63	1030.72	1112.78	956.1	1343.29	1128.32	1347.49	1135.67
9	836.351	639.175	641.846	500.985	763.421	601.634	850.868	650.797
10	484.377	323.513	260.618	191.003	533.448	325.495	283.981	198.92
11	209.851	107.828	100.317	49.393	85.95	45.288	72.998	41.963
12	104.509	46.9725	7.2	2.94	16.775	4.932	10.564	4.531
Total	10048.7	8273.41	8994.79	7589.24	10051.6	8077.72	9424.82	7848.91

## Sheet: Fig. 3-5
Month	Day	S17	EW17	S18	EW18	S19	EW19
1	1	1.119	0.623	0.128	0	0	0
1	2	1.783	0.513	0.695	0.61	0	0
1	3	1.325	0.595	0.298	0.263	0	0
1	4	2.691	0.453	0.037	0.028	0	0
1	5	2.644	0.425	0.294	0.253	0	0
1	6	2.832	0.428	0.511	0.46	0	0
1	7	0.126	0.085	0.106	0.023	0	0
1	8	0.098	0.026	0.372	0	0	0
1	9	0.156	0.006	0.163	0	0	0
1	10	0.392	0.31	0.125	0	0	0
1	11	0.186	0.151	0.08	0	0	0
1	12	0.938	0.845	0.172	0.001	0	0
1	13	0.736	0.146	0	0	0	0
1	14	0.218	0.03	0	0	0	0
1	15	0.094	0	0.028	0	0	0
1	16	0.074	0	1.871	0.018	0	0
1	17	0.058	0	0.273	0.004	0	0
1	18	0.001	0	0.435	0	0	0
1	19	2.399	1.383	0.009	0	0	0
1	20	13.322	3.834	0	0	0	0
1	21	16.248	3.894	0	0	0	0
1	22	1.592	1.057	0.034	0	0	0
1	23	0.451	0.236	0.14	0	0	0
1	24	0.549	0.092	0	0	0	0
1	25	0.38	0.089	0.233	0	0	0
1	26	0.489	0.106	1.153	1.053	0	0
1	27	2.533	2.167	1.105	1.031	0	0
1	28	2.897	2.723	0.189	0.165	0	0
1	29	1.353	1.259	0.024	0.002	0	0
1	30	0.264	0.015	0.676	0.039	0	0
1	31	0.247	0	2.477	0.139	0	0
2	1	0.113	0	0.575	0.062	0	0
2	2	0.119	0	0.172	0	0	0
2	3	0	0	0.581	0	0	0
2	4	0.063	0	0.884	0	0	0
2	5	0.002	0	0.843	0.001	0	0
2	6	0.676	0	0	0	0	0
2	7	0.871	0	0.115	0	0	0
2	8	0.55	0	0	0	0	0
2	9	0.794	0	0	0	0	0
2	10	1.273	0	0	0	0	0
2	11	2.306	0	0	0	0	0.555
2	12	0.108	0	0	0	0	0
2	13	6.297	3.117	0	0	0	0
2	14	29.994	11.603	0.057	0	0	0
2	15	29.919	13.032	0.708	0	0.193	6.169
2	16	1.347	1.195	0.117	0	5.865	4.922
2	17	1.475	1.172	0.286	0	17.536	8.061
2	18	8.904	5.574	0	0	4.11	3.04
2	19	0.142	0	0.366	0	0.833	0.694
2	20	6.07	4.53	0.6	0	2.099	1.371
2	21	8.731	6.035	0.6	0	27.394	8.974
2	22	10.377	6.933	0.603	0	32.35	9.523
2	23	6.7	1.807	1.186	0	4.746	1.309
2	24	0.636	0.02	15.414	4.685	18.578	6.653
2	25	1.398	0.04	8.325	1.97	17.505	7.214
2	26	2.029	0.077	5.881	1.227	32.375	17.887
2	27	2.367	0.076	20.575	2.404	22.095	13.417
2	28	2.611	0.008	24.614	2.363	8.156	7.761
3	1	10.761	9.198	39.946	3.038	45.41	23.843
3	2	6.256	6.052	45.042	3.442	22.209	9.291
3	3	12.611	10.541	42.663	5.731	29.091	4.595
3	4	2.229	0.996	43.589	9.497	21.552	12.191
3	5	34.869	2.068	46.317	12.541	1.658	3.108
3	6	49.059	5.974	27.685	12.245	36.339	19.106
3	7	36.461	9.694	49.218	19.48	5.651	1.683
3	8	5.557	5.301	28.601	16.135	9.503	7.953
3	9	17.47	13.223	7.823	3.462	13.944	7.478
3	10	31.745	19.786	16.279	6.922	1.611	0.161
3	11	38.18	22.896	2.425	1.822	15.371	1.869
3	12	48.288	28.84	17.637	10.872	1.274	1.84
3	13	19.485	15.754	3.651	2.555	3.765	2.325
3	14	25.017	16.886	4.554	3.856	3.27	0.067
3	15	11.003	8.928	38.389	18.824	4.226	0.471
3	16	54.738	33.357	49.995	28.565	7.048	4.964
3	17	6.637	6.348	44.727	29.02	4.152	2.685
3	18	7.11	6.923	29.706	22.01	5.488	3.713
3	19	10.187	10.231	21.484	17.982	8.015	7.778
3	20	25.112	17.578	3.72	1.619	14.484	13.02
3	21	24.602	17.852	11.489	1.499	46.558	28.991
3	22	11.516	11.124	0.024	0.075	31.346	24.673
3	23	52.583	34.891	6.118	4.107	9.846	9.513
3	24	61.171	40.594	12.389	5.077	48.338	34.413
3	25	10.985	10.417	23.615	15.383	47.156	31.981
3	26	9.852	9.373	48.545	24.274	22.903	20.129
3	27	39.071	27.109	60.312	37.556	62.129	42.363
3	28	30.623	26	46.76	30.491	33.603	25.997
3	29	56.827	39.409	57.107	36.203	49.581	34.448
3	30	63.755	44.027	63.226	43.19	49.101	33.617
3	31	36.931	28.212	63.632	44.683	17.256	13.331
4	1	30.446	24.051	63.371	43.121	58.778	40.138
4	2	15.906	14.553	1.1	0.517	60.252	43.59
4	3	13.539	12.839	2.057	1.664	64.916	45.641
4	4	30.938	27.25	48.969	23.254	61.901	43.682
4	5	9.086	8.796	21.149	19.174	59.815	42.891
4	6	46.103	34.229	10.193	9.936	63.092	45.336
4	7	27.58	23.217	49.131	33.553	60.442	43.477
4	8	47.701	33.744	54.116	38.713	18.518	14.856
4	9	24.495	21.956	54.501	37.969	14.685	13.524
4	10	16.274	15.519	67.665	48.752	13.25	13.139
4	11	26.493	23.317	67.588	50.621	14.635	14.452
4	12	32.079	27.079	60.363	47.662	44.149	36.025
4	13	23.664	22.601	66.698	50.914	21.558	20.972
4	14	31.639	30.148	67.799	51.371	21.769	21.357
4	15	52.162	43.293	66.263	50.41	66.047	50.605
4	16	36.395	30.945	32.437	30.271	67.919	53.12
4	17	28.928	26.878	27.221	24.148	64.266	49.776
4	18	53.415	45.33	14.603	13.82	66.247	52.759
4	19	69.091	56.118	57.434	44.991	55.386	43.197
4	20	64.245	49.656	21.016	20.093	65.734	53.326
4	21	22.553	19.724	13.474	13.061	70.625	56.131
4	22	52.134	46.044	33.591	32.757	20.103	19.703
4	23	49.012	40.772	69.378	54.627	67.933	53.137
4	24	35.54	33.33	14.307	14.087	64.96	52.392
4	25	30.44	25.258	20.359	19.498	63.172	53.508
4	26	28.397	25.327	30.897	27.461	62.989	50.593
4	27	52.389	45.192	40.732	40.107	51.907	42.413
4	28	69.621	57.203	36.702	31.295	72.776	58.959
4	29	18.841	21.147	34.25	28.7	45.123	39.603
4	30	22.032	23.224	31.232	28.732	69.495	56.928
5	1	64.919	56.573	14.67	15.153	71.93	56.814
5	2	74.75	62.36	12.853	12.367	9.053	8.922
5	3	74.536	63.372	46.624	38.25	1.455	0.539
5	4	66.99	57.811	35.339	29.85	35.266	32.481
5	5	68.856	56.419	40.976	38.237	51.247	45.504
5	6	51.233	47.95	71.757	59.681	54.462	47.904
5	7	52.219	46.473	54.854	48.347	13.921	13.833
5	8	67.263	61.581	71.799	63.098	50.306	48.376
5	9	50.033	47.332	75.707	65.193	74.33	63.809
5	10	36.83	36.035	73.921	63.279	19.993	19.711
5	11	48.633	43.884	72.611	62.291	16.602	16.128
5	12	70.97	61.401	69.679	60.025	29.127	30.049
5	13	72.434	61.628	65.263	56.213	52.13	46.078
5	14	63.652	55.934	69.939	59.583	43.591	40.534
5	15	58.093	48.79	69.165	59.463	76.47	68.398
5	16	77.054	69.15	61.322	53.021	72.809	64.951
5	17	58.517	51.33	51.027	44.141	72.355	64.902
5	18	33.239	31.202	51.465	44.012	70.999	63.534
5	19	58.578	48.988	75.798	66.269	62.938	56.505
5	20	47.578	43.515	71.856	61.937	44.093	40.896
5	21	67.415	60.46	73.996	64.218	44.019	42.203
5	22	63.798	59.625	63.821	54.128	52.123	42.761
5	23	51.811	45.159	55.968	48.057	36.101	32.862
5	24	70.967	62.187	74.472	63.908	25.704	25.138
5	25	44.666	39.807	73.862	65.805	28.279	27.639
5	26	67.283	62.097	69.1	60.958	25.97	24.217
5	27	49.103	47.601	74.037	63.239	26.159	25.336
5	28	41.193	37.079	73.331	66.378	29.708	27.788
5	29	35.438	35.092	75.817	67.798	21.1	21.676
5	30	72.313	63.169	66.262	58.882	79.086	71.455
5	31	16.929	17.108	68.02	63.074	31.501	31.449
6	1	73.881	66.507	64.545	58.176	68.39	60.769
6	2	29.218	29.26	71.222	62.806	24.949	26.525
6	3	40.193	37.852	66.302	60.571	75.152	66.902
6	4	80.304	73.931	69.312	63.241	39.172	35.607
6	5	46.582	47.052	28.493	28.5	59.812	53.814
6	6	42.589	39.026	51.442	49.307	63.576	57.664
6	7	67.007	60.966	27.42	28.852	55.837	51.171
6	8	65.982	58.527	47.311	47.33	70.22	63.334
6	9	19.216	19.066	60.215	54.98	52.619	52.46
6	10	40.659	39.692	69.541	60.129	56.743	54.927
6	11	34.48	34.062	55.827	47.591	69.72	63.365
6	12	22.886	22.281	76.569	66.796	62.238	60.081
6	13	14.251	14.179	55.386	52.176	68.556	60.648
6	14	77.698	69.771	52.929	49.679	19.833	19.111
6	15	78.932	73.581	66.414	58.472	10.497	10.324
6	16	74.872	68.965	68.491	59.167	70.238	64.773
6	17	72.351	65.733	46.865	43.306	67.69	60.754
6	18	20.811	23.748	57.081	51.212	73.813	68.955
6	19	78.255	72.196	28.028	29.052	59.643	54.143
6	20	18.103	20.374	74.938	68.008	67.835	62.189
6	21	50.268	44.962	70.029	61.919	53.817	49.712
6	22	65.516	57.893	42.949	36.708	55.318	49.046
6	23	40.394	42.686	66.352	62.177	76.652	69.121
6	24	38.354	39.656	36.773	34.849	73.046	66.896
6	25	37.325	36.665	23.848	26.801	67.776	60.601
6	26	51.607	44.557	58.809	55.72	26.513	25.043
6	27	50.202	46.971	65.276	58.483	17.972	17.663
6	28	54.863	49.461	74.287	65.891	62.478	59.609
6	29	72.581	66.577	23.221	22.902	59.73	54.224
6	30	75.941	69.577	34.113	33.187	74.626	66.172
7	1	58.318	52.56	73.995	67.58	46.673	40.791
7	2	75.599	69.637	19.676	19.603	43.809	39.57
7	3	62.872	56.635	32.437	29.881	24.605	23.299
7	4	56.188	52.632	51.119	47.817	77.919	67.396
7	5	35.2	32.347	21.181	20.667	40.263	38.442
7	6	25.398	24.824	33.957	32.051	48.485	43.058
7	7	49.551	46.361	36.029	33.611	23.333	24.789
7	8	65.187	60.396	15.669	16.809	23.435	23.202
7	9	67.655	63.587	27.638	27.435	17.566	17.526
7	10	55.765	52.351	29.876	28.121	59.205	53.487
7	11	51.911	46.647	41.858	38.956	38.447	40.643
7	12	11.315	11.105	34.478	35.083	41.057	39.195
7	13	65.05	56.461	65.893	60.367	36.39	36.946
7	14	31.135	30.461	59.471	55.29	59.942	56.504
7	15	64.015	56.678	65.852	58.843	51.436	46.75
7	16	73.139	66.869	68.899	61.74	71.635	62.541
7	17	28.372	26.407	67.289	59.601	55.019	49.509
7	18	56.57	48.243	71.436	63.917	36.928	34.734
7	19	33.481	34.412	68.662	59.745	11.903	11.76
7	20	36.797	33.683	49.232	43.923	46.138	42.691
7	21	35.332	35.948	17.241	16.572	64.84	58.342
7	22	37.611	33.203	43.858	40.622	59.758	54.804
7	23	56.508	50.429	60.873	51.795	66.378	59.485
7	24	27.826	26.278	53.3	47.351	24.431	23.846
7	25	33.451	30.283	56.198	51.272	59.127	53.079
7	26	54.827	50.961	52.547	47.202	66.085	57.935
7	27	51.142	45.514	51.382	47.472	63.747	56.023
7	28	44.27	43.063	49.655	42.804	59.6	53.076
7	29	37.946	36.2	61.851	52.529	38.984	36.377
7	30	58.379	49.809	69.745	59.55	40.706	37.299
7	31	22.707	22.916	68.737	58.761	15.627	15.556
8	1	59.658	50.405	56.261	49.304	19.959	20.14
8	2	10.05	10.059	53.115	44.716	19.967	19.173
8	3	58.733	51.357	46.281	39.453	39.442	36.619
8	4	10.187	10.247	42.845	37.246	49.336	43.472
8	5	36.708	32.768	44.283	37.86	59.114	50.259
8	6	31.906	28.276	46.509	41.123	68.989	58.482
8	7	20.784	20.442	64.101	55.959	69.839	57.905
8	8	53.896	46.51	67.551	57.751	27.732	26.222
8	9	59.425	50.048	53.328	44.877	34.759	31.739
8	10	52.649	44.039	64.159	51.027	54.634	43.81
8	11	62.711	53.666	55.931	43.733	41.135	34.094
8	12	57.924	46.169	21.187	19.745	34.723	29.787
8	13	38.26	34.902	41.333	35.609	48.424	42.551
8	14	67.49	53.707	31.159	28.064	37.458	32.171
8	15	61.405	52.375	36.699	33.046	38.168	34.355
8	16	36.158	32.735	47.547	41.163	58.638	48.296
8	17	32.771	29.172	50.318	43.138	56.556	45.284
8	18	34.799	29.728	51.016	41.16	65.191	53.133
8	19	35.971	30.196	19.271	19.414	21.203	20.932
8	20	44.473	36.463	51.887	38.946	48.185	39.275
8	21	13.138	12.9	24.468	23.236	33.938	29.775
8	22	8.527	8.443	63.92	51.715	43.827	35.804
8	23	12.358	12.139	28.607	24.873	18.695	17.599
8	24	4.425	4.306	57.664	44.592	41.011	35.201
8	25	38.024	30.542	13.857	13.065	48.669	39.18
8	26	34.191	30.645	29.999	26.609	18.841	17.931
8	27	27.869	24.796	38.816	29.627	52.404	39.529
8	28	24.077	23.037	46.015	36.405	58.156	44.756
8	29	50.263	36.55	54.956	40.643	59.017	45.233
8	30	27.207	22.823	12.086	11.893	29.375	26.667
8	31	6.745	6.655	28.124	22.327	50.105	36.301
9	1	11.3	10.612	25.497	21.114	57.917	43.538
9	2	23.465	20.555	23.874	20.832	56.809	42.814
9	3	26.938	22.443	18.137	36.686	22.494	21.16
9	4	57.771	42.684	21.558	18.93	42.258	33.195
9	5	42.326	35.248	18.84	16.734	36.851	29.05
9	6	31.53	26.762	24.443	19.65	25.316	22.588
9	7	6.829	6.738	22.586	19.054	53.744	38.942
9	8	25.22	20.351	27.131	22.377	33.89	26.201
9	9	10.595	10.34	35.791	25.94	10.199	9.886
9	10	14.432	13.274	36.644	27.632	40.115	28.739
9	11	32.224	23.812	14.62	12.769	30.781	22.535
9	12	8.925	8.487	14.081	13.932	17.253	14.492
9	13	7.23	7.062	30.416	24.498	12.054	11.568
9	14	18.228	15.747	26.903	22.194	39.147	28.985
9	15	15.482	13.649	20.468	17.901	5.871	5.732
9	16	12.749	11.524	42.317	28.815	13.866	13.17
9	17	34.018	23.447	8.756	8.657	18.079	15.296
9	18	26.834	21.008	35.218	25.365	26.957	21.318
9	19	10.238	9.862	25.793	17.806	35.379	25.682
9	20	20.891	16.308	30.173	22.634	45.456	31.309
9	21	9.417	8.875	10.838	10.74	19.789	16.092
9	22	4.084	3.939	8.892	8.307	32.252	22.575
9	23	43.888	27.563	33.656	22.19	36.17	25.338
9	24	46.925	28.797	42.058	26.961	28.999	20.905
9	25	44.578	27.262	45.888	29.875	36.481	24.317
9	26	4.998	4.875	3.858	3.657	7.811	7.701
9	27	8.68	8.384	15.416	12.299	8.743	8.042
9	28	29.216	18.853	35.071	22.1	35.7	21.875
9	29	7.394	7.251	43.326	26.479	13.503	11.085
9	30	5.441	5.273	21.172	15.506	6.984	6.667
10	1	6.552	6.13	30.586	19.742	11.109	9.243
10	2	9.027	8.424	18.431	13.811	8.103	6.993
10	3	3.605	3.481	10.092	9.002	5.688	5.331
10	4	2.258	2.171	22.741	17.262	7.315	6.943
10	5	12.9	10.555	4.528	4.466	25.578	17.142
10	6	8.551	7.325	26.275	17.357	25.388	17.222
10	7	12.258	10.704	9.928	9.286	21.463	14.811
10	8	4.186	4.024	25.087	16.472	16.044	11.864
10	9	8.261	7.506	2.576	2.482	25.818	15.525
10	10	7.757	5.709	21.058	11.704	3.737	3.521
10	11	4.736	4.514	38.307	21.149	7.54	6.82
10	12	7.067	6.491	18.795	11.496	3.597	3.46
10	13	15.543	10.625	8.997	7.513	8.181	7.061
10	14	6.595	6.179	34.859	17.144	5.764	5.369
10	15	6.307	5.515	36.642	17.998	28.715	16.511
10	16	1.106	1.031	8.936	6.738	1.507	1.385
10	17	19.634	11.016	2.294	2.215	1.323	1.238
10	18	4.433	4.267	2.619	2.533	1.555	1.474
10	19	9.1	7.34	28.277	15.909	1.934	1.855
10	20	21.097	11.515	9.638	7.864	7.885	6.718
10	21	13.215	8.406	11.061	7.832	4.756	4.407
10	22	11.091	7.996	13.668	8.221	2.601	2.479
10	23	9.443	6.208	17.333	10.835	26.204	12.759
10	24	22.995	11.759	6.352	5.32	5.313	4.476
10	25	13.119	7.671	8.162	6.852	11.736	6.876
10	26	4.519	4.058	24.007	10.597	3.62	3.127
10	27	1.665	1.56	26.618	11.47	3.96	3.231
10	28	1.549	1.44	20.612	10.552	3.901	0.533
10	29	4.321	1.652	28.561	12.607	2.103	0.512
10	30	4.024	3.779	15.904	8.636	0.476	0.006
10	31	3.704	1.952	0.504	0.43	1.067	0.028
11	1	31.022	9.72	2.508	2.748	2.08	1.18
11	2	6.577	4.799	1.108	1.025	3.405	1.809
11	3	9.105	4.755	0.527	1.293	1.576	1.466
11	4	2.727	2.455	4.372	3.745	4.025	3.424
11	5	1.631	1.553	5.178	3.635	11.276	5.899
11	6	0.604	0.553	1.209	1.154	16.46	6.776
11	7	25.384	8.635	0.906	0.852	9.193	5.773
11	8	4.566	3.36	0.453	0.395	0.775	0.611
11	9	0.822	0.769	1.87	1.673	1.132	1.043
11	10	1.467	1.318	1.422	1.318	0.476	0.431
11	11	0.864	0.798	0.322	0.259	1.064	1.001
11	12	1.068	0.976	0.693	0.642	1.284	1.052
11	13	1.043	0.942	0.317	0.266	0.546	0.507
11	14	4.19	2.249	1.867	1.733	0.612	0.583
11	15	0.151	0.119	0.771	0.715	1.544	1.401
11	16	0.845	0.666	0.619	0.561	0.829	0.769
11	17	0.548	0.486	2.751	1.914	0.473	0.429
11	18	2.668	1.516	2.122	1.688	1.001	0.924
11	19	1.561	1.394	6.549	3.274	0.118	0.081
11	20	2.05	1.48	5.355	2.286	0.362	0.319
11	21	0.069	0.051	11.345	3.641	0.263	0.226
11	22	0	0	12.487	3.838	0.393	0.349
11	23	0	0	0.82	0.713	1.085	0.897
11	24	0.216	0.014	6.061	2.335	10.265	2.914
11	25	0.427	0.368	5.903	1.056	1.934	1.391
11	26	0	0	4.494	1.197	0.629	0.567
11	27	0.249	0.049	0.321	0.095	0.018	0.001
11	28	0.334	0.273	1.203	0.478	0	0
11	29	0.122	0.095	1.86	0.408	0.175	0.14
11	30	0.007	0	0.537	0.351	0.005	0
12	1	0	0	8.869	1.613	0.166	0.014
	2	0	0	0.841	0.024	0	0
	3	0.304	0.046	0.598	0.002	0.143	0.003
	4	1.223	0.879	0	0	0.043	0.01
	5	0.437	0.187	1.029	0.473	0.108	0.094
	6	0.142	0.073	1.056	0.857	0.192	0.162
	7	0.046	0.016	0.344	0.305	0.156	0.115
	8	0.63	0.156	0.215	0.048	0.831	0.694
	9	0.426	0.123	0.285	0.06	0.568	0.476
	10	0	0	0.318	0.091	0	0
	11	0	0	0.609	0.334	0.01	0
	12	0.006	0	1.248	0.519	0.019	0
	13	1.406	0.21	0.693	0.368	0	0
	14	1.097	0.518	0.314	0.139	0.235	0.009
	15	0.032	0	0.11	0.05	0.015	0
	16	0	0	0	0	0	0
	17	0	0	0.246	0.049	0.542	0.387
	18	0.065	0	0	0	0.049	0.033
	19	0	0	0	0	0	0
	20	0	0	0	0	0	0
	21	0.036	0	0	0	0	0
	22	0.06	0	0	0	0	0
	23	0	0	0	0	0.083	0.072
	24	0	0	0	0	0.266	0.226
	25	0.001	0	0	0	0.183	0.144
	26	0.049	0	0	0	0.254	0.223
	27	0.106	0	0	0	0.057	0.026
	28	0.117	0	0	0	5.407	0.943
	29	0.08	0	0	0	0.688	0.443
	30	0.611	0.471	0	0	0.013	0.007
	31	0.326	0.261	0	0	0.536	0.45

## Sheet: Fig. 6
	2017				2018				2019
	SH	DHW	Ventilation	Consumer	SH	DHW	Ventilation	Consumer	SH	DHW	Ventilation	Consumer
month	(kWh/month)	(kWh/month)	(kWh/month)	(kWh/month)	(kWh/month)	(kWh/month)	(kWh/month)	(kWh/month)	(kWh/month)	(kWh/month)	(kWh/month)	(kWh/month)
1	532.5	67.5	59.52	214.816	336	64.5	59.52	283.587	294	72	59.52	282.2
2	412.5	67.5	53.76	210.101	337.5	67.5	53.76	277.814	237	70.5	53.76	236.185
3	409.5	75	59.52	228.903	412.5	67.5	59.52	318.294	252	76.5	59.52	262.525
4	358.5	73.5	57.6	210.118	232.5	67.5	57.6	315.825	187.5	76.5	57.6	260.222
5	168	60	59.52	190.635	157.5	67.5	59.52	199.436	88.5	64.5	59.52	336.219
6	93	51	57.6	203.675	67.5	67.5	57.6	197.476	33	61.5	57.6	437.124
7	54	58.5	59.52	244.997	45	60	59.52	292.994	34.5	61.5	59.52	282.966
8	45	55.5	59.52	285.302	39	60	59.52	270.632	34.5	58.5	59.52	290.205
9	90	55.5	57.6	274.701	81	69	57.6	246.505	112.5	63	57.6	258.615
10	277.5	63	59.52	282.841	180	70.5	59.52	272.303	195	85.5	59.52	250.321
11	400.5	52.5	57.6	78.9	264	69	57.6	245.068	235.5	73.5	57.6	262.391
12	340.5	73.5	59.52	382.34	264	76.5	59.52	327.547	243	88.5	59.52	356.335
Total	3181.5	753	700.8	2807.33	2416.5	807	700.8	3247.48	1947	852	700.8	3515.31

## Sheet: Fig. 7
	2017		2018		2019
	SH	DHW	SH	DHW	SH	DHW
month	(kWh/month)	(kWh/month)	(kWh/month)	(kWh/month)	(kWh/month)	(kWh/month)
1	2396.25	168.75	1512	161.25	1323	180
2	1856.25	168.75	1518.75	168.75	1066.5	176.25
3	1842.75	187.5	1856.25	168.75	1134	191.25
4	1613.25	183.75	1046.25	168.75	843.75	191.25
5	756	150	708.75	168.75	398.25	161.25
6	418.5	127.5	303.75	168.75	148.5	153.75
7	243	146.25	202.5	150	155.25	153.75
8	202.5	138.75	175.5	150	155.25	146.25
9	405	138.75	364.5	172.5	506.25	157.5
10	1248.75	157.5	810	176.25	877.5	213.75
11	1802.25	131.25	1188	172.5	1059.75	183.75
12	1532.25	183.75	1188	191.25	1093.5	221.25
Total	14316.8	1882.5	10874.2	2017.5	8761.5	2130
